# Supplementary material for: rac-Methyl 2-(2-formyl-4-nitro­phen­oxy)hexa­noate
Source: Acta Crystallogr Sect E Struct Rep Online. 2012 Apr 18;68(Pt 5):o1395. doi: 10.1107/S1600536812015462 (PMC3344521; doi:10.1107/S1600536812015462)
Supplement: Supplementary file 2 [file e-68-o1395-Isup2.hkl]

# 
# h,k,l, Fc-squared, Fo-squared, sigma(Fo-squared) and status flag 
# 
data_I
_shelx_title ' X in P2(1)/n' 
_shelx_refln_list_code          4 
_shelx_F_calc_maximum      142.67 
_exptl_crystal_F_000       624.00 
_reflns_d_resolution_high  0.8294 
 
loop_ 
 _symmetry_equiv_pos_as_xyz 
 'x, y, z' 
 '-x+1/2, y+1/2, -z+1/2' 
 '-x, -y, -z' 
 'x-1/2, -y-1/2, z-1/2' 
 
_cell_length_a    14.9180 
_cell_length_b     4.9220 
_cell_length_c    20.9280 
_cell_angle_alpha  90.000 
_cell_angle_beta  103.260 
_cell_angle_gamma  90.000 
 
_shelx_F_squared_multiplier     1.000 
 
loop_ 
 _refln_index_h 
 _refln_index_k 
 _refln_index_l 
 _refln_F_squared_calc 
 _refln_F_squared_meas 
 _refln_F_squared_sigma 
 _refln_observed_status 
   2   0   0        1.04        0.25      5.53 o 
   4   0   0       60.76       65.94     10.63 o 
   6   0   0        2.34        4.09      6.43 o 
   8   0   0      418.80      375.59     21.87 o 
  10   0   0       16.59       33.58      9.87 o 
  12   0   0       38.69       26.29     15.26 o 
  14   0   0       54.10       26.21     11.41 o 
  16   0   0        0.12        3.84     11.71 o 
   1   1   0       69.38       83.87     10.27 o 
   2   1   0     2401.98     2385.70     33.73 o 
   3   1   0      342.35      347.16     17.81 o 
   4   1   0     3011.12     2954.32     48.59 o 
   5   1   0      421.39      389.72     19.89 o 
   6   1   0     1540.67     1583.47     37.31 o 
   7   1   0     2057.81     2112.77     50.75 o 
   8   1   0       47.79       50.73     10.94 o 
   9   1   0       65.49       72.81     10.64 o 
  10   1   0       20.32        2.87     11.99 o 
  11   1   0       47.65       22.07     11.07 o 
  12   1   0       12.53       13.54     12.56 o 
  13   1   0       22.51        3.58     10.88 o 
  14   1   0       41.21       56.01     15.92 o 
  15   1   0        0.63       14.59     11.97 o 
  16   1   0        0.35        3.53     10.84 o 
  17   1   0        1.90        0.00      9.88 o 
   0   2   0      251.15      223.11     16.28 o 
   1   2   0       55.22       36.07     12.35 o 
   2   2   0      450.37      495.66     23.79 o 
   3   2   0      183.77      169.46     18.14 o 
   4   2   0      108.57      141.00     17.78 o 
   5   2   0       90.27       77.69     15.51 o 
   6   2   0      745.38      661.35     32.17 o 
   7   2   0      444.35      388.61     26.12 o 
   8   2   0       94.21       93.34     17.83 o 
   9   2   0      185.81      218.62     20.83 o 
  10   2   0        9.87        0.00     11.07 o 
  11   2   0       15.28        6.83     13.48 o 
  12   2   0       55.55       28.24     15.24 o 
  13   2   0       41.04        3.60     16.53 o 
  14   2   0       79.88       61.07     21.17 o 
  15   2   0       12.43       34.95     12.94 o 
  16   2   0        2.49       13.22      7.32 o 
   1   3   0       18.34       14.45     10.89 o 
   2   3   0      126.75      155.28     19.45 o 
   3   3   0       51.23       48.83     15.51 o 
   4   3   0      180.15      176.95     24.20 o 
   5   3   0       55.46       40.17     22.19 o 
   6   3   0        1.13        6.74     12.53 o 
   7   3   0       65.68       47.89     17.92 o 
   8   3   0       42.98       52.27     12.69 o 
   9   3   0       64.33       67.54     15.14 o 
  10   3   0        5.66       25.28     11.00 o 
  11   3   0        1.43        0.00     10.82 o 
  12   3   0        4.03        3.62     10.44 o 
  13   3   0        1.49       10.62     11.36 o 
  14   3   0        0.30       13.59      9.49 o 
  15   3   0       35.91       22.25     11.15 o 
   0   4   0       66.82       64.57     17.32 o 
   1   4   0       22.80       20.99     14.10 o 
   2   4   0      114.30      133.12     24.47 o 
   3   4   0        0.70        8.75     14.41 o 
   4   4   0        6.50       21.98     14.77 o 
   5   4   0       59.28       81.79     18.33 o 
   6   4   0       20.15        8.36     17.06 o 
   7   4   0       28.85       28.42     17.29 o 
   8   4   0       43.70       27.63     18.10 o 
   9   4   0        1.69       13.15     13.15 o 
  10   4   0       12.32       29.73      7.39 o 
  11   4   0       31.31       39.27     10.29 o 
  12   4   0        5.88        0.00      8.23 o 
   1   5   0       10.05        5.05     15.39 o 
   2   5   0       18.77       49.58     13.86 o 
   3   5   0        1.99        9.86     17.59 o 
   4   5   0        1.00        0.66      9.56 o 
   5   5   0        0.54       13.85     14.84 o 
   6   5   0       79.47       87.20     17.27 o 
   7   5   0        0.00        4.08     15.88 o 
   8   5   0        0.01       18.99      8.83 o 
   9   5   0        0.63        7.04     11.04 o 
 -17   0   1        1.48        4.49     17.44 o 
 -15   0   1       28.13       18.37     12.87 o 
 -13   0   1       79.63       71.27     15.78 o 
 -11   0   1        0.60       10.43      7.33 o 
  -9   0   1      986.02     1005.81     42.15 o 
  -7   0   1      866.37      845.43     30.59 o 
  -5   0   1     5546.54     5418.88     50.76 o 
  -3   0   1       76.30       65.84      6.26 o 
  -1   0   1     7449.04     7777.67     38.15 o 
   1   0   1     2624.18     2504.45     22.64 o 
   3   0   1     9614.06     9845.68     61.50 o 
   5   0   1       14.69        5.92      5.65 o 
   7   0   1     4367.26     4670.10     69.23 o 
   9   0   1        5.02        7.28      8.82 o 
  11   0   1       22.21        6.21      9.69 o 
  13   0   1        0.22       10.98      9.90 o 
  15   0   1        0.33       19.72     14.89 o 
  17   0   1        0.58       18.80     10.86 o 
 -17   1   1        1.09       15.44     15.44 o 
 -16   1   1        0.01       17.64     17.64 o 
 -15   1   1        1.68       19.10     10.57 o 
 -14   1   1       23.95       19.85     19.85 o 
 -13   1   1        1.69        1.86      0.54 o 
 -12   1   1        1.83        8.19      8.13 o 
 -11   1   1        0.01        0.00     12.75 o 
 -10   1   1       33.77       26.49     16.41 o 
  -9   1   1        5.22       12.37     12.37 o 
  -8   1   1      208.62      192.97     20.93 o 
  -7   1   1     1241.61     1296.63     44.35 o 
  -6   1   1      699.39      797.28     29.55 o 
  -5   1   1      645.64      616.59     23.08 o 
  -4   1   1      186.39      177.66     17.96 o 
  -3   1   1     2491.97     2484.92     34.65 o 
  -2   1   1     3176.53     3170.73     37.73 o 
  -1   1   1    17151.31    17269.48     78.94 o 
   0   1   1     1376.85     1681.03    190.97 o 
   1   1   1      919.59      956.15     19.45 o 
   2   1   1     1444.09     1512.39     35.35 o 
   3   1   1      221.34      239.67     16.35 o 
   4   1   1     6655.16     6948.47     70.80 o 
   5   1   1      269.62      244.65     16.18 o 
   6   1   1      287.60      296.25     19.29 o 
   7   1   1       81.49       54.13     12.41 o 
   8   1   1       73.70       87.53     14.01 o 
   9   1   1      131.33      122.94     17.19 o 
  10   1   1       24.50       10.77     10.77 o 
  11   1   1        7.83       13.71     13.71 o 
  12   1   1        0.00        3.49     10.60 o 
  13   1   1       54.80       32.56     17.01 o 
  14   1   1       21.69        3.71     11.26 o 
  15   1   1        4.68        0.00     10.89 o 
  16   1   1        3.36       17.66     11.84 o 
  17   1   1        0.24       13.03     13.03 o 
 -16   2   1        9.81       13.79     14.75 o 
 -15   2   1       40.39       32.98     18.31 o 
 -14   2   1       64.80       60.76     21.47 o 
 -13   2   1       56.26       63.36     16.44 o 
 -12   2   1        1.25        8.58     17.00 o 
 -11   2   1        9.77       55.86     19.77 o 
 -10   2   1        0.00       14.63     12.03 o 
  -9   2   1       18.63       16.55     13.68 o 
  -8   2   1        2.55       23.80      9.27 o 
  -7   2   1      160.47      143.53     14.79 o 
  -6   2   1      932.73      874.55     36.11 o 
  -5   2   1        1.62        0.00      6.40 o 
  -4   2   1        4.45        5.48      1.53 o 
  -3   2   1      556.19      560.71     21.14 o 
  -2   2   1       34.72       56.49     10.73 o 
  -1   2   1       25.51        4.86      9.02 o 
   0   2   1       11.17        7.12      7.12 o 
   1   2   1     1297.52     1168.98     35.57 o 
   2   2   1     1500.37     1556.80     37.98 o 
   3   2   1      375.94      379.24     19.21 o 
   4   2   1      415.17      442.68     25.56 o 
   5   2   1       14.90       15.80      5.10 o 
   6   2   1      264.35      280.47     22.27 o 
   7   2   1        0.04       11.07      9.10 o 
   8   2   1        5.44        2.95     10.37 o 
   9   2   1       87.27      100.88     14.63 o 
  10   2   1       46.68       50.28     13.38 o 
  11   2   1        3.56       10.44     11.18 o 
  12   2   1       68.49       53.69     18.90 o 
  13   2   1       57.67       65.11     10.74 o 
  14   2   1       85.90       53.77     17.90 o 
  15   2   1        1.63        3.47      8.74 o 
  16   2   1        0.01        6.49      6.44 o 
 -15   3   1        1.50       13.03     13.90 o 
 -14   3   1        3.78        4.46      7.01 o 
 -13   3   1        5.38        0.00     13.23 o 
 -12   3   1       30.61       21.89     12.64 o 
 -11   3   1       31.31        4.24     15.92 o 
 -10   3   1        6.48       12.09     12.94 o 
  -9   3   1       18.79       15.26     14.12 o 
  -8   3   1       58.25       28.72     18.79 o 
  -7   3   1       41.24       33.79     13.80 o 
  -6   3   1        6.30        3.22     13.61 o 
  -5   3   1       65.37      111.85     19.52 o 
  -4   3   1       75.73       51.25     12.91 o 
  -3   3   1       31.82       26.41     12.52 o 
  -2   3   1       26.04       32.79      9.85 o 
  -1   3   1        3.80        3.86      1.07 o 
   0   3   1       59.57       69.57     13.59 o 
   1   3   1      298.42      326.71     30.13 o 
   2   3   1      371.46      412.76     32.39 o 
   3   3   1      117.10       90.05     15.30 o 
   4   3   1        0.03        3.34     14.30 o 
   5   3   1       91.89       83.18     17.68 o 
   6   3   1       70.44       55.78     18.58 o 
   7   3   1        0.37       10.63     16.59 o 
   8   3   1     1024.95     1112.09     49.86 o 
   9   3   1       90.16       76.27     18.16 o 
  10   3   1       20.18        9.91      9.91 o 
  11   3   1       20.55        7.35     14.50 o 
  12   3   1        6.07       25.30      9.09 o 
  13   3   1       16.45       17.56     10.13 o 
  14   3   1       27.44       50.18     14.60 o 
 -13   4   1        2.11       13.94     13.94 o 
 -12   4   1        2.89       13.78     13.78 o 
 -11   4   1       21.20        4.13     17.64 o 
 -10   4   1        3.11        0.00     12.32 o 
  -9   4   1        0.00       13.80     13.80 o 
  -8   4   1        0.00       18.82     18.82 o 
  -7   4   1       25.03       27.94     17.03 o 
  -6   4   1      327.78      380.71     35.71 o 
  -5   4   1        0.54        3.81     11.67 o 
  -4   4   1        6.21       14.67     13.58 o 
  -3   4   1       41.59       34.97     11.45 o 
  -2   4   1        6.05       17.56     11.81 o 
  -1   4   1       15.85       18.13      5.35 o 
   0   4   1        0.24        9.10     40.33 o 
   1   4   1      101.64       57.99     19.23 o 
   2   4   1        1.38        4.12     14.39 o 
   3   4   1        0.81        4.27     10.73 o 
   4   4   1        2.30       25.95     12.86 o 
   5   4   1       18.49        0.00     16.49 o 
   6   4   1       27.11       16.87     17.26 o 
   7   4   1       96.48       57.62     19.11 o 
   8   4   1        0.57        4.02     13.40 o 
   9   4   1       11.92       15.31     15.31 o 
  10   4   1        0.27        7.42     10.40 o 
  11   4   1        3.25        3.53     11.90 o 
  12   4   1        1.44       10.02      9.05 o 
  -9   5   1        0.07       13.36     13.35 o 
  -8   5   1       11.91       11.84     12.67 o 
  -7   5   1        9.08        8.10     17.44 o 
  -6   5   1       17.64       24.58     15.72 o 
  -5   5   1       88.79       89.63     16.62 o 
  -4   5   1        2.72        7.97     16.19 o 
  -3   5   1        7.34       19.51      9.06 o 
  -2   5   1       19.32       40.66     15.03 o 
  -1   5   1        0.14       18.19     18.54 o 
   0   5   1        0.50        2.64     14.80 o 
   1   5   1        0.60       19.26     19.26 o 
   2   5   1        0.78       20.59     20.59 o 
   3   5   1        5.16        4.81     16.11 o 
   4   5   1       16.09       21.14     21.14 o 
   5   5   1       47.76       45.61     18.63 o 
   6   5   1        3.82       26.03     16.61 o 
   7   5   1        2.48        4.08     11.72 o 
   8   5   1        2.38        3.80      9.54 o 
   9   5   1        3.09        7.00     14.27 o 
 -16   0   2        0.38       13.80      9.66 o 
 -14   0   2       18.96       20.76      6.33 o 
 -12   0   2      662.78      678.56     41.89 o 
 -10   0   2        8.53        5.98     12.94 o 
  -8   0   2      414.75      475.28     30.16 o 
  -6   0   2      391.80      410.15     25.21 o 
  -4   0   2     3164.34     3189.12     43.91 o 
  -2   0   2        9.58       14.48      4.28 o 
   0   0   2     6906.04     6564.20     76.62 o 
   2   0   2     1851.14     1974.41     30.00 o 
   4   0   2     1130.58     1150.45     34.30 o 
   6   0   2      509.34      477.12     18.91 o 
   8   0   2      999.68     1039.87     40.03 o 
  10   0   2       27.80       43.77     11.76 o 
  12   0   2        7.55        0.00     12.14 o 
  14   0   2        5.88        5.81      1.46 o 
  16   0   2       22.64        3.96     13.92 o 
 -17   1   2        0.91        4.59     14.00 o 
 -16   1   2       17.03       47.30     13.26 o 
 -15   1   2       33.84       23.13     23.13 o 
 -14   1   2       88.08      114.76     22.52 o 
 -13   1   2       36.41       34.78     20.18 o 
 -12   1   2      183.94      213.39     27.47 o 
 -11   1   2        4.12        3.64     14.26 o 
 -10   1   2      394.82      476.03     35.03 o 
  -9   1   2       41.00       22.91     12.36 o 
  -8   1   2       70.69       62.02     12.88 o 
  -7   1   2     1773.92     1857.18     47.05 o 
  -6   1   2       11.60       18.24      5.16 o 
  -5   1   2     3151.05     3285.94     58.23 o 
  -4   1   2       46.21       52.30      8.05 o 
  -3   1   2     5335.44     5358.37     53.38 o 
  -2   1   2      468.20      478.77     17.02 o 
  -1   1   2     4287.30     4456.39     43.63 o 
   0   1   2     3792.92     3681.76     30.22 o 
   1   1   2      590.77      548.85     18.71 o 
   2   1   2     5532.77     5664.69     61.05 o 
   3   1   2      516.78      559.04     24.56 o 
   4   1   2      696.91      682.85     23.93 o 
   5   1   2     1088.64     1101.71     36.04 o 
   6   1   2     1452.18     1536.60     45.98 o 
   7   1   2        8.78       32.60     14.01 o 
   8   1   2       24.98       28.61     11.64 o 
   9   1   2        0.00       11.34     11.34 o 
  10   1   2        9.51       12.35      3.65 o 
  11   1   2       27.82       13.46     13.72 o 
  12   1   2       22.14       21.32     12.18 o 
  13   1   2       16.29       36.72     12.06 o 
  14   1   2       16.27        7.42     13.26 o 
  15   1   2        7.58       32.93     14.71 o 
  16   1   2        0.02       14.05     14.05 o 
 -16   2   2        3.19        3.85      1.10 o 
 -15   2   2       12.07       13.86     14.83 o 
 -14   2   2       41.72       32.02     21.01 o 
 -13   2   2       34.30       48.66     14.88 o 
 -12   2   2        9.36       20.92      9.73 o 
 -11   2   2        0.63       15.63     10.93 o 
 -10   2   2      244.42      268.55     24.17 o 
  -9   2   2      133.24      165.99     18.08 o 
  -8   2   2        0.85       14.66     12.15 o 
  -7   2   2      144.95      169.29     16.79 o 
  -6   2   2      436.11      430.21     25.01 o 
  -5   2   2       94.70      118.03     11.72 o 
  -4   2   2       16.52        9.05      9.05 o 
  -3   2   2       28.94       31.50      9.47 o 
  -2   2   2        0.12        8.02      9.57 o 
  -1   2   2      741.08      738.16     25.47 o 
   0   2   2      351.71      312.16     33.48 o 
   1   2   2      165.07      153.87     17.99 o 
   2   2   2      319.05      303.44     19.76 o 
   3   2   2       14.64       25.51      7.26 o 
   4   2   2     1272.09     1216.63     41.77 o 
   5   2   2        3.39       11.39     11.39 o 
   6   2   2      700.79      782.16     37.32 o 
   7   2   2      304.67      315.32     24.91 o 
   8   2   2      150.55      138.85     20.81 o 
   9   2   2       50.95       45.63     11.65 o 
  10   2   2        0.10       17.07      7.93 o 
  11   2   2       23.21       12.60     12.60 o 
  12   2   2       13.14       18.03     10.42 o 
  13   2   2       27.06       10.86     11.65 o 
  14   2   2       27.20       24.90     17.43 o 
  15   2   2        9.94       13.62     15.83 o 
  16   2   2        3.76       15.85     10.64 o 
 -15   3   2        0.27       25.49     12.62 o 
 -14   3   2        0.37       26.13     12.92 o 
 -13   3   2        2.18        8.70     13.62 o 
 -12   3   2        3.97       17.94     17.94 o 
 -11   3   2        4.17        4.39      1.23 o 
 -10   3   2        7.71       19.77      9.16 o 
  -9   3   2       33.63       18.73     12.59 o 
  -8   3   2       21.95       14.19     13.16 o 
  -7   3   2      119.36      120.88     18.24 o 
  -6   3   2       15.61       15.87     10.64 o 
  -5   3   2       11.22        5.98     10.66 o 
  -4   3   2        0.08        2.80      9.74 o 
  -3   3   2      454.10      462.54     26.61 o 
  -2   3   2       20.58        5.21      8.15 o 
  -1   3   2      143.41      141.38     14.72 o 
   0   3   2     1816.35     1665.35     38.59 o 
   1   3   2      466.16      481.47     26.36 o 
   2   3   2        1.13       15.02     15.02 o 
   3   3   2       31.79       15.66     14.05 o 
   4   3   2        3.58       10.01     10.76 o 
   5   3   2       36.61       55.48     16.42 o 
   6   3   2       83.21       81.74     25.02 o 
   7   3   2      940.03     1062.85     46.41 o 
   8   3   2      463.23      464.94     36.65 o 
   9   3   2        0.10        7.36      9.67 o 
  10   3   2       13.16        7.38     15.96 o 
  11   3   2       13.26       36.70     15.00 o 
  12   3   2        2.72       10.79     11.54 o 
  13   3   2        1.33        0.00     13.29 o 
  14   3   2       51.63       47.90     11.70 o 
 -13   4   2        8.55       13.08     13.08 o 
 -12   4   2       10.94        4.02     12.25 o 
 -11   4   2        2.55       24.39     12.04 o 
 -10   4   2        1.79       16.29      9.00 o 
  -9   4   2        0.24        0.00     13.93 o 
  -8   4   2        5.87        0.00     13.76 o 
  -7   4   2      236.04      244.55     26.28 o 
  -6   4   2      260.79      232.05     29.66 o 
  -5   4   2        6.88       22.46     14.35 o 
  -4   4   2        0.02       28.62     14.16 o 
  -3   4   2       34.39       31.39     15.25 o 
  -2   4   2       20.90       21.39      6.53 o 
  -1   4   2        2.61        8.03     13.15 o 
   0   4   2       49.17       24.81     10.65 o 
   1   4   2      249.47      261.91     29.46 o 
   2   4   2       52.79       36.43     19.01 o 
   3   4   2       35.77       16.54     11.59 o 
   4   4   2        3.73        4.62      1.24 o 
   5   4   2        0.03        8.56     13.31 o 
   6   4   2       77.80       84.36     13.21 o 
   7   4   2       59.70       66.02     16.87 o 
   8   4   2       44.90       60.05     17.46 o 
   9   4   2        3.69       23.14     13.25 o 
  10   4   2       11.41        3.69     10.68 o 
  11   4   2       16.88        3.51     12.25 o 
  12   4   2       26.40        9.80     11.90 o 
  -9   5   2        6.96       15.12     13.99 o 
  -8   5   2        0.70        0.00     14.98 o 
  -7   5   2       57.23       55.87     23.06 o 
  -6   5   2      166.27      157.68     26.81 o 
  -5   5   2       22.62       15.87     14.73 o 
  -4   5   2        6.13       11.73     14.18 o 
  -3   5   2       11.74       15.97     15.97 o 
  -2   5   2       27.48       41.62     11.66 o 
  -1   5   2        0.03        4.56     13.22 o 
   0   5   2        0.05        9.04     12.89 o 
   1   5   2        0.75        9.63     17.19 o 
   2   5   2        0.00        4.73     10.97 o 
   3   5   2       17.70       14.02     18.77 o 
   4   5   2        7.47       13.80     16.71 o 
   5   5   2        0.88       13.41      5.40 o 
   6   5   2        3.26        8.53     11.20 o 
   7   5   2       11.66       12.04     16.14 o 
   8   5   2        1.75       13.84     13.84 o 
 -17   0   3       69.03       66.40     14.22 o 
 -15   0   3       76.23       36.02     17.82 o 
 -13   0   3       38.98       16.40     21.46 o 
 -11   0   3      110.62      109.00     20.68 o 
  -9   0   3      161.95      153.31     18.76 o 
  -7   0   3       26.01       36.71     10.76 o 
  -5   0   3      120.88      131.85     13.86 o 
  -3   0   3    17989.12    18357.45     94.73 o 
  -1   0   3      225.60      212.70     10.65 o 
   1   0   3     2206.67     2236.27     31.06 o 
   3   0   3     6361.46     6205.33     58.03 o 
   5   0   3     1324.33     1226.17     32.44 o 
   7   0   3      671.51      724.31     37.35 o 
   9   0   3        0.13       16.62     11.65 o 
  11   0   3      142.17      130.47     17.43 o 
  13   0   3       41.13       27.46     15.29 o 
  15   0   3       49.60       24.59     15.74 o 
 -17   1   3        0.20        0.00     13.53 o 
 -16   1   3        0.12       16.74     16.74 o 
 -15   1   3       38.33        0.00     25.32 o 
 -14   1   3       20.41        9.04     21.04 o 
 -13   1   3      494.20      548.25     39.09 o 
 -12   1   3       34.94       31.73     15.73 o 
 -11   1   3       41.44       18.06     16.19 o 
 -10   1   3       54.35       49.25     14.42 o 
  -9   1   3      106.48      102.57     12.91 o 
  -8   1   3      855.28      859.84     31.77 o 
  -7   1   3        1.55       23.61      9.63 o 
  -6   1   3     1596.21     1529.16     41.31 o 
  -5   1   3       31.53       37.38      7.04 o 
  -4   1   3     1695.71     1726.09     35.12 o 
  -3   1   3      759.08      745.97     27.49 o 
  -2   1   3      251.10      224.07     11.46 o 
  -1   1   3     2346.73     2362.53     34.84 o 
   0   1   3       32.47       41.62      7.24 o 
   1   1   3     4868.68     5017.47     44.35 o 
   2   1   3     2451.94     2529.63     40.53 o 
   3   1   3      182.01      179.86     12.68 o 
   4   1   3       24.96       20.20     10.02 o 
   5   1   3      204.79      245.99     19.52 o 
   6   1   3        1.24        9.20      9.20 o 
   7   1   3        0.85        4.97     11.83 o 
   8   1   3       29.73       24.76     12.94 o 
   9   1   3      341.79      355.21     26.16 o 
  10   1   3       54.87       61.80     13.85 o 
  11   1   3        5.98       20.78      8.39 o 
  12   1   3        0.17        0.00     10.75 o 
  13   1   3        6.27       14.00     14.00 o 
  14   1   3       10.22        7.43     13.28 o 
  15   1   3        1.93       18.17      8.45 o 
  16   1   3        0.76        3.45     10.50 o 
 -16   2   3        0.47        0.00     15.30 o 
 -15   2   3       15.68       21.30     21.30 o 
 -14   2   3       47.74       35.82     16.00 o 
 -13   2   3       46.82       47.61     25.56 o 
 -12   2   3        0.49       12.32     17.96 o 
 -11   2   3        3.20       15.29     12.55 o 
 -10   2   3        0.09       14.77     14.77 o 
  -9   2   3       33.12       38.59     11.07 o 
  -8   2   3       40.16       11.67     12.58 o 
  -7   2   3      254.44      288.04     26.93 o 
  -6   2   3     1048.59     1063.90     43.23 o 
  -5   2   3        0.76        0.25      6.69 o 
  -4   2   3      573.94      603.06     26.51 o 
  -3   2   3      240.88      233.51     16.13 o 
  -2   2   3     1022.25     1046.41     32.38 o 
  -1   2   3     2249.26     2178.07     49.75 o 
   0   2   3     1315.06     1368.75     98.05 o 
   1   2   3      814.81      809.74     31.97 o 
   2   2   3      711.27      734.25     31.92 o 
   3   2   3      218.80      191.06     19.27 o 
   4   2   3       40.61       33.38     11.07 o 
   5   2   3      433.61      416.07     28.89 o 
   6   2   3       89.06       73.42     17.67 o 
   7   2   3       60.18       42.21     16.64 o 
   8   2   3       10.64       22.31     12.44 o 
   9   2   3       72.83      110.60     18.62 o 
  10   2   3       13.13        6.99     10.90 o 
  11   2   3        0.04       21.52     10.64 o 
  12   2   3        0.09       18.13      8.42 o 
  13   2   3       57.20       60.41     17.89 o 
  14   2   3        2.27        7.02     12.58 o 
  15   2   3       14.51       30.05     15.69 o 
 -15   3   3        5.74       19.04     19.04 o 
 -14   3   3        2.52        4.27     12.25 o 
 -13   3   3        0.18        8.49     11.13 o 
 -12   3   3        0.37       15.46     15.46 o 
 -11   3   3        0.49        4.06     14.21 o 
 -10   3   3        5.11       27.20      9.81 o 
  -9   3   3       25.69        7.39     18.32 o 
  -8   3   3       90.69       91.56     17.41 o 
  -7   3   3       14.80       11.46     11.46 o 
  -6   3   3       55.59       34.55     16.86 o 
  -5   3   3       13.62       11.74     12.97 o 
  -4   3   3        0.01       19.27     10.72 o 
  -3   3   3       86.46      111.14     16.36 o 
  -2   3   3      328.02      296.18     24.85 o 
  -1   3   3      282.49      302.92     29.25 o 
   0   3   3       80.13       57.41     22.56 o 
   1   3   3       93.44       75.20     14.27 o 
   2   3   3      124.54      119.52     19.27 o 
   3   3   3      254.47      228.84     25.62 o 
   4   3   3       88.68       85.78     18.19 o 
   5   3   3        1.44       13.29     13.29 o 
   6   3   3      144.17      132.60     21.44 o 
   7   3   3      205.00      194.01     24.99 o 
   8   3   3       47.55       25.96     13.00 o 
   9   3   3       18.77       55.85     14.96 o 
  10   3   3        1.30       12.72     12.72 o 
  11   3   3       12.20        3.67     12.29 o 
  12   3   3        0.01       21.37     12.23 o 
  13   3   3        8.00       10.20     12.37 o 
  14   3   3       28.37       31.86     10.44 o 
 -13   4   3        0.15        3.82     14.85 o 
 -12   4   3        6.08        0.00     15.08 o 
 -11   4   3        0.18       23.94     11.87 o 
 -10   4   3        3.45       24.09     11.94 o 
  -9   4   3        9.22       36.05     10.89 o 
  -8   4   3       31.75       16.92     16.92 o 
  -7   4   3      224.11      164.05     25.05 o 
  -6   4   3       56.65       41.87     20.45 o 
  -5   4   3        0.24        0.17     11.78 o 
  -4   4   3        3.21        7.12     12.67 o 
  -3   4   3      175.76      157.43     20.45 o 
  -2   4   3       13.18       26.16     14.57 o 
  -1   4   3        0.07       20.21     13.56 o 
   0   4   3      118.15      169.46     68.41 o 
   1   4   3       17.52       32.45     12.67 o 
   2   4   3       78.29       92.13     17.97 o 
   3   4   3        0.13       12.19     11.03 o 
   4   4   3       19.40        4.16     14.51 o 
   5   4   3       14.97        0.00     14.39 o 
   6   4   3       98.54       71.02     23.57 o 
   7   4   3       84.69      110.67     19.24 o 
   8   4   3       14.64        7.94     15.76 o 
   9   4   3        0.09        3.83     14.43 o 
  10   4   3        8.27       17.66     17.66 o 
  11   4   3        2.86       10.29      9.30 o 
  12   4   3        1.42       11.38     11.38 o 
  -9   5   3        4.27       11.20     11.99 o 
  -8   5   3        9.50       19.28     11.13 o 
  -7   5   3       65.89       70.72     17.82 o 
  -6   5   3       68.82       71.21     18.91 o 
  -5   5   3        4.62       11.71     12.49 o 
  -4   5   3        9.13       27.16     13.59 o 
  -3   5   3        0.04        3.99     10.00 o 
  -2   5   3       18.99       16.92     17.26 o 
  -1   5   3        1.58        9.12     12.78 o 
   0   5   3        2.99       10.89     11.86 o 
   1   5   3       23.76       56.60     18.08 o 
   2   5   3       12.74        9.24     12.91 o 
   3   5   3       10.58       13.61     14.55 o 
   4   5   3        7.01        8.96     14.65 o 
   5   5   3        0.65       18.78     18.78 o 
   6   5   3        0.34        4.15     10.51 o 
   7   5   3        1.61        0.00     13.49 o 
   8   5   3        0.55       18.26     10.56 o 
 -16   0   4        4.03        4.56      8.40 o 
 -14   0   4       78.75       67.69     17.57 o 
 -12   0   4      467.10      476.45     34.01 o 
 -10   0   4        5.49       18.93     10.81 o 
  -8   0   4      271.75      260.67     21.03 o 
  -6   0   4       26.48       11.19     11.19 o 
  -4   0   4     9962.87     9306.88    105.68 o 
  -2   0   4     6916.39     6791.20     50.56 o 
   0   0   4     4080.15     3985.18     25.83 o 
   2   0   4      355.86      325.44     13.76 o 
   4   0   4      178.49      211.05     30.24 o 
   6   0   4     3508.66     3421.08     54.35 o 
   8   0   4     1849.90     1664.70     50.97 o 
  10   0   4       52.58       66.02     15.30 o 
  12   0   4        1.32        0.00     14.77 o 
  14   0   4       67.76      108.08     19.30 o 
  16   0   4        0.84        4.04     10.16 o 
 -17   1   4        5.56        0.00     13.37 o 
 -16   1   4        0.49       18.85     18.85 o 
 -15   1   4       12.09       18.43     15.13 o 
 -14   1   4       56.07       49.09     19.99 o 
 -13   1   4      240.48      190.19     29.43 o 
 -12   1   4        2.47       15.56     15.56 o 
 -11   1   4        2.56        2.99      0.93 o 
 -10   1   4        0.01       11.50     11.50 o 
  -9   1   4       10.52        8.53     10.33 o 
  -8   1   4       11.80       12.54      3.77 o 
  -7   1   4      132.49      138.58     16.22 o 
  -6   1   4        0.32       11.28      8.49 o 
  -5   1   4     3248.29     3246.49     50.29 o 
  -4   1   4       37.31       29.00      7.95 o 
  -3   1   4      446.92      446.19     18.72 o 
  -2   1   4        1.39        6.72      6.72 o 
  -1   1   4        4.30        1.09      7.63 o 
   0   1   4     2418.35     2446.28    125.31 o 
   1   1   4    20354.38    20593.98    105.58 o 
   2   1   4     6377.14     6152.79     61.95 o 
   3   1   4     1008.55     1061.06     31.01 o 
   4   1   4       24.59       37.23     10.10 o 
   5   1   4        2.73        6.22      7.52 o 
   6   1   4       91.81       91.83     17.32 o 
   7   1   4       15.01        5.25     10.76 o 
   8   1   4       83.67      109.83     14.31 o 
   9   1   4       80.83       92.17     19.88 o 
  10   1   4       10.84       13.42     11.09 o 
  11   1   4        0.43        7.11     12.68 o 
  12   1   4       34.22       18.37     13.89 o 
  13   1   4        3.94       13.33     13.33 o 
  14   1   4       34.61       25.99     14.48 o 
  15   1   4       24.39       10.81     13.07 o 
  16   1   4        0.22       10.12     10.82 o 
 -16   2   4        0.68        4.37     13.33 o 
 -15   2   4       11.51       26.60     13.16 o 
 -14   2   4      123.35      109.57     23.98 o 
 -13   2   4        0.91       18.53     18.53 o 
 -12   2   4        0.79        4.04     18.03 o 
 -11   2   4        1.00        3.78     12.64 o 
 -10   2   4      117.42       94.13     17.43 o 
  -9   2   4       52.39       32.01     11.85 o 
  -8   2   4       20.74       40.87     12.60 o 
  -7   2   4      360.74      386.34     26.96 o 
  -6   2   4     1129.91     1181.00     47.38 o 
  -5   2   4      761.32      767.80     34.28 o 
  -4   2   4        3.23        3.91      1.06 o 
  -3   2   4       24.53       27.15     10.56 o 
  -2   2   4       40.15       53.61     13.39 o 
  -1   2   4       90.85       89.59     10.20 o 
   0   2   4     1519.18     1500.27     38.17 o 
   1   2   4      189.96      172.40     13.43 o 
   2   2   4     1713.66     1807.25     50.13 o 
   3   2   4       55.45       59.28     13.23 o 
   4   2   4       93.06      106.42     13.35 o 
   5   2   4      430.06      374.13     30.86 o 
   6   2   4      165.38      147.94     19.60 o 
   7   2   4       32.81       52.73     15.78 o 
   8   2   4       32.92       36.06     14.69 o 
   9   2   4       22.04       30.84     12.47 o 
  10   2   4      136.24      102.75     19.07 o 
  11   2   4       22.92        7.25     11.30 o 
  12   2   4        5.94       10.92     13.22 o 
  13   2   4        3.65       14.31     15.47 o 
  14   2   4       34.71       20.75     15.70 o 
  15   2   4        2.41       19.48      9.63 o 
 -15   3   4        3.27        4.06     13.57 o 
 -14   3   4        0.52        4.13     15.62 o 
 -13   3   4        0.91        0.00     14.24 o 
 -12   3   4      125.15       81.86     20.25 o 
 -11   3   4       42.52       67.66     16.49 o 
 -10   3   4        0.06        7.69     15.68 o 
  -9   3   4        1.42       11.02     16.03 o 
  -8   3   4        0.09       12.44     12.44 o 
  -7   3   4       99.88      115.91     20.33 o 
  -6   3   4      122.83       99.79     19.55 o 
  -5   3   4      509.16      450.50     29.51 o 
  -4   3   4       37.23       63.81     12.46 o 
  -3   3   4      124.90      130.82     20.54 o 
  -2   3   4       59.54       40.11     13.31 o 
  -1   3   4      158.55      121.26     20.58 o 
   0   3   4      174.25      273.78     60.69 o 
   1   3   4        4.00        5.86      9.61 o 
   2   3   4       80.25       89.14     20.29 o 
   3   3   4      102.82      111.06     18.33 o 
   4   3   4       80.48       68.86     11.92 o 
   5   3   4        0.75       12.08     12.08 o 
   6   3   4        7.99        3.59     16.49 o 
   7   3   4       84.74       87.12     20.12 o 
   8   3   4       19.65       14.95     13.79 o 
   9   3   4       28.89       14.94     15.23 o 
  10   3   4        3.13        0.00     15.55 o 
  11   3   4        9.01        3.64     13.69 o 
  12   3   4       19.05        7.01     10.98 o 
  13   3   4        1.54       12.97     12.97 o 
  14   3   4        0.80       15.41      8.90 o 
 -13   4   4       11.54        3.74     12.51 o 
 -12   4   4       18.98       11.55     14.01 o 
 -11   4   4        2.05        0.00     13.48 o 
 -10   4   4       11.35       23.76     13.57 o 
  -9   4   4        5.58       11.88     12.69 o 
  -8   4   4       88.79       70.72     19.07 o 
  -7   4   4      254.35      256.12     25.32 o 
  -6   4   4       22.48       30.08     14.90 o 
  -5   4   4      130.44      120.33     22.95 o 
  -4   4   4       38.36       53.67     15.67 o 
  -3   4   4       15.18       14.54     11.87 o 
  -2   4   4        1.83        0.00     13.11 o 
  -1   4   4        7.42       18.55     18.55 o 
   0   4   4        7.31       17.03     18.48 o 
   1   4   4        0.04        0.06      7.46 o 
   2   4   4        6.31        6.72      2.06 o 
   3   4   4       88.42       68.17     20.44 o 
   4   4   4        9.37       12.24     16.37 o 
   5   4   4        8.71       20.65      9.53 o 
   6   4   4       35.02       12.35     17.98 o 
   7   4   4        1.82       17.72     17.72 o 
   8   4   4        0.00       16.52     16.52 o 
   9   4   4       59.77       67.97     19.44 o 
  10   4   4        0.01       10.75     15.65 o 
  11   4   4        6.40       10.05     12.19 o 
  -9   5   4        4.05        0.00     10.94 o 
  -8   5   4       19.94       11.42     17.86 o 
  -7   5   4        2.26        3.89     13.52 o 
  -6   5   4       11.00        7.76     15.84 o 
  -5   5   4        7.15       11.62     16.88 o 
  -4   5   4       73.96       35.02     16.99 o 
  -3   5   4        4.62        0.00     13.78 o 
  -2   5   4       49.58       17.05     15.78 o 
  -1   5   4        0.89       36.12     16.15 o 
   0   5   4        0.20       29.19     20.88 o 
   1   5   4       61.83       60.52     17.06 o 
   2   5   4       24.04        9.01     17.88 o 
   3   5   4        2.24        2.48      0.75 o 
   4   5   4       15.39       21.75     12.56 o 
   5   5   4        0.93       17.80     17.80 o 
   6   5   4        3.65       17.06     17.06 o 
   7   5   4       11.84        3.84     11.67 o 
   8   5   4        0.97        1.61      0.46 o 
 -17   0   5       31.06       48.81     14.87 o 
 -15   0   5        0.00       18.14     14.90 o 
 -13   0   5       66.54       67.11     22.35 o 
 -11   0   5       48.13       90.32     19.76 o 
  -9   0   5        7.69        2.98      8.55 o 
  -7   0   5      456.09      432.26     20.49 o 
  -5   0   5        1.17        0.63      3.06 o 
  -3   0   5     2180.67     2190.18     33.46 o 
  -1   0   5     9767.87    10067.21     65.39 o 
   1   0   5     1201.47     1223.27     27.33 o 
   3   0   5      837.22      776.51     22.65 o 
   5   0   5      802.44      903.85     42.55 o 
   7   0   5      442.32      494.85     27.87 o 
   9   0   5        0.32        0.90     14.45 o 
  11   0   5       24.54       15.13     15.41 o 
  13   0   5        4.10        0.00     14.28 o 
  15   0   5        9.04       14.94     14.94 o 
 -17   1   5        0.32        0.00     13.19 o 
 -16   1   5       13.69       31.89     15.97 o 
 -15   1   5        5.44       31.79     11.44 o 
 -14   1   5      158.04      136.49     27.35 o 
 -13   1   5      200.56      221.45     28.51 o 
 -12   1   5        8.21        3.87     13.61 o 
 -11   1   5       27.26       35.66     15.80 o 
 -10   1   5       45.09       45.16     12.78 o 
  -9   1   5      137.21      118.07     18.36 o 
  -8   1   5       98.59      142.51     18.69 o 
  -7   1   5      917.29      858.60     34.18 o 
  -6   1   5       19.92       37.00     10.79 o 
  -5   1   5     1341.99     1249.13     35.20 o 
  -4   1   5      832.19      833.06     24.04 o 
  -3   1   5      683.13      740.17     24.49 o 
  -2   1   5     2092.42     1919.66     38.58 o 
  -1   1   5       61.90       54.50      9.52 o 
   0   1   5     4363.36     4583.25    152.43 o 
   1   1   5     4180.48     4175.40     54.58 o 
   2   1   5      100.27      107.72     12.94 o 
   3   1   5      183.91      169.23     13.59 o 
   4   1   5       73.36      113.94     18.58 o 
   5   1   5       66.47       76.71     12.37 o 
   6   1   5      240.60      208.66     20.85 o 
   7   1   5       36.33       34.32     10.04 o 
   8   1   5      377.75      431.96     28.27 o 
   9   1   5        0.53        0.89     10.94 o 
  10   1   5      112.30      117.68     19.40 o 
  11   1   5       23.78       26.68      7.60 o 
  12   1   5        2.98       15.62     15.62 o 
  13   1   5       31.07       35.50     10.44 o 
  14   1   5        0.33        3.70     12.89 o 
  15   1   5       23.46       16.96     16.96 o 
  16   1   5        0.00       11.94     11.94 o 
 -16   2   5        5.64        8.57     16.93 o 
 -15   2   5       15.54       34.69     13.57 o 
 -14   2   5       30.57       30.50      9.58 o 
 -13   2   5      254.68      259.11     23.49 o 
 -12   2   5       28.26       35.69     12.69 o 
 -11   2   5      267.90      260.85     24.47 o 
 -10   2   5        4.85       14.75     14.75 o 
  -9   2   5       43.15       60.69     14.66 o 
  -8   2   5      181.28      187.28     21.68 o 
  -7   2   5     1222.56     1168.79     44.75 o 
  -6   2   5      474.67      457.70     26.01 o 
  -5   2   5       64.31       61.68      9.76 o 
  -4   2   5      499.06      508.90     22.57 o 
  -3   2   5        2.01        9.71      8.67 o 
  -2   2   5        5.37       25.93      8.47 o 
  -1   2   5       26.75       14.46     10.16 o 
   0   2   5        2.92        8.85      9.11 o 
   1   2   5      994.16     1027.14     36.41 o 
   2   2   5       25.90        0.00     11.53 o 
   3   2   5       81.01       73.15     15.44 o 
   4   2   5        0.52       14.86      9.49 o 
   5   2   5        2.46        2.70      9.55 o 
   6   2   5       36.86       26.69     11.92 o 
   7   2   5       17.92        3.17     13.49 o 
   8   2   5      242.89      253.14     26.00 o 
   9   2   5      438.10      442.73     33.37 o 
  10   2   5      118.20      118.24     21.72 o 
  11   2   5        0.06       12.44     12.44 o 
  12   2   5        4.37        3.62     14.99 o 
  13   2   5        2.06        7.06     12.63 o 
  14   2   5        8.88        3.38     10.31 o 
  15   2   5        6.22       14.26     14.26 o 
 -15   3   5       16.61       11.85     14.34 o 
 -14   3   5        3.31        4.03     11.67 o 
 -13   3   5        0.46       15.33     15.33 o 
 -12   3   5       12.24       19.68     19.68 o 
 -11   3   5       37.38       19.65     16.25 o 
 -10   3   5       49.69       56.41     15.44 o 
  -9   3   5      147.42      171.63     24.91 o 
  -8   3   5      105.90      142.87     19.65 o 
  -7   3   5        1.19       15.36     15.36 o 
  -6   3   5       26.90       34.31     14.02 o 
  -5   3   5      164.50      150.55     17.87 o 
  -4   3   5       17.16       19.95     11.11 o 
  -3   3   5        8.97       10.61      3.02 o 
  -2   3   5       93.75       86.34     14.31 o 
  -1   3   5      134.44      125.47     16.20 o 
   0   3   5       50.51       66.03      9.55 o 
   1   3   5       44.00       80.79     15.82 o 
   2   3   5       24.30        8.95      8.11 o 
   3   3   5       53.81       68.37     16.61 o 
   4   3   5       19.18        6.58     12.13 o 
   5   3   5       34.45       31.09     12.61 o 
   6   3   5        0.02        7.20     11.80 o 
   7   3   5        1.67        0.00     12.64 o 
   8   3   5      337.17      369.51     30.34 o 
   9   3   5       31.21        3.72     13.06 o 
  10   3   5       20.35        7.38     12.11 o 
  11   3   5       30.02       21.52      8.70 o 
  12   3   5        0.14        6.88     10.75 o 
  13   3   5        0.01        6.47     12.77 o 
 -13   4   5       16.15        3.66     12.77 o 
 -12   4   5        4.53        0.00     14.50 o 
 -11   4   5       10.62       16.47     16.47 o 
 -10   4   5        2.49        7.83     12.27 o 
  -9   4   5       40.91       43.17     17.55 o 
  -8   4   5        2.11        7.78     16.82 o 
  -7   4   5       15.79        7.68     15.16 o 
  -6   4   5      238.38      249.40     27.69 o 
  -5   4   5      135.45      171.82     20.64 o 
  -4   4   5        5.96       15.50     15.50 o 
  -3   4   5       35.60       70.58     17.03 o 
  -2   4   5       12.85        7.78     13.88 o 
  -1   4   5       21.64        8.10     17.93 o 
   0   4   5        1.75        4.05      9.33 o 
   1   4   5       12.21       18.04      5.14 o 
   2   4   5       91.39       79.22     18.38 o 
   3   4   5        7.53       11.95     14.49 o 
   4   4   5       42.97       48.36     18.30 o 
   5   4   5        8.19        8.11     14.51 o 
   6   4   5       32.56       44.60     16.77 o 
   7   4   5       14.88       18.31     18.31 o 
   8   4   5        8.52       23.23      9.38 o 
   9   4   5        6.55        0.00     17.95 o 
  10   4   5        2.68       13.85     13.85 o 
  11   4   5        4.81       12.46     12.46 o 
  -9   5   5        0.83        0.79     11.96 o 
  -8   5   5        0.53       18.76     12.61 o 
  -7   5   5        6.71       34.35     12.25 o 
  -6   5   5       43.48       38.40     21.47 o 
  -5   5   5       93.00      107.92     26.18 o 
  -4   5   5       18.35       27.36     16.65 o 
  -3   5   5        7.51        8.08     17.48 o 
  -2   5   5        3.37       14.60     14.60 o 
  -1   5   5        3.87       17.82     14.64 o 
   0   5   5        5.17        6.51      1.94 o 
   1   5   5      112.40       90.02     17.82 o 
   2   5   5        0.94        8.82     11.57 o 
   3   5   5       12.61       13.00     15.73 o 
   4   5   5        7.54       25.40     12.59 o 
   5   5   5        4.99       12.33     16.55 o 
   6   5   5        2.64        0.00     11.68 o 
   7   5   5        4.30        7.43     13.25 o 
 -16   0   6        1.66       19.13     19.13 o 
 -14   0   6      125.60      106.75     21.59 o 
 -12   0   6      275.19      301.94     30.69 o 
 -10   0   6      364.79      350.16     30.05 o 
  -8   0   6       60.23       46.08     13.18 o 
  -6   0   6     1111.08     1057.97     44.98 o 
  -4   0   6     1095.36     1166.82     41.46 o 
  -2   0   6     2967.05     3145.41     41.06 o 
   0   0   6     6232.12     6402.06     80.12 o 
   2   0   6     3213.91     3316.04     55.51 o 
   4   0   6      884.83      796.62     32.36 o 
   6   0   6       44.52       74.95     26.14 o 
   8   0   6       26.24       18.96     10.86 o 
  10   0   6       45.15       44.59      9.01 o 
  12   0   6       17.54       24.84     17.38 o 
  14   0   6       54.09       21.40     17.71 o 
  16   0   6       24.31       15.87     17.13 o 
 -17   1   6        4.40        0.00     16.77 o 
 -16   1   6        0.97       16.92     16.92 o 
 -15   1   6        2.46        8.94     16.60 o 
 -14   1   6      138.64      100.07     20.86 o 
 -13   1   6        0.72       12.45     16.67 o 
 -12   1   6      337.29      337.11     32.90 o 
 -11   1   6      149.11      132.07     20.46 o 
 -10   1   6        2.97        3.18      0.92 o 
  -9   1   6      176.47      186.09     22.28 o 
  -8   1   6      223.06      245.24     25.30 o 
  -7   1   6      367.53      417.53     25.20 o 
  -6   1   6       15.45       19.87      7.40 o 
  -5   1   6        2.47        6.87      8.68 o 
  -4   1   6      473.82      454.41     20.45 o 
  -3   1   6      219.85      251.36     14.25 o 
  -2   1   6        0.25        1.41      6.93 o 
  -1   1   6      224.23      253.52     19.99 o 
   0   1   6     7168.85     7218.47     50.57 o 
   1   1   6      140.17      128.21     12.48 o 
   2   1   6     1481.10     1497.63     41.50 o 
   3   1   6      916.70      828.89     31.15 o 
   4   1   6       15.67       22.10      7.58 o 
   5   1   6      200.78      210.43     21.42 o 
   6   1   6       89.20      101.74     15.19 o 
   7   1   6      102.78       97.00     14.71 o 
   8   1   6       36.84       72.24     15.99 o 
   9   1   6       14.74       16.83     12.67 o 
  10   1   6       70.44       35.46     16.82 o 
  11   1   6        6.24       11.05     11.83 o 
  12   1   6       36.15       37.98     10.79 o 
  13   1   6        8.40       26.17     11.43 o 
  14   1   6       10.81       18.23     12.23 o 
  15   1   6        5.19       20.73      8.37 o 
 -16   2   6       14.76       12.56     15.23 o 
 -15   2   6        0.18       16.97     11.90 o 
 -14   2   6        0.03        8.45     15.05 o 
 -13   2   6        4.01       19.42     19.42 o 
 -12   2   6      199.42      239.11     27.87 o 
 -11   2   6        2.12       12.69     12.69 o 
 -10   2   6       39.86       43.89     12.11 o 
  -9   2   6       48.98       53.40     14.41 o 
  -8   2   6      224.13      211.82     18.28 o 
  -7   2   6      104.87       91.69     16.43 o 
  -6   2   6       54.84       51.60     13.65 o 
  -5   2   6      129.03      108.22     11.29 o 
  -4   2   6       93.10       85.41     13.01 o 
  -3   2   6      126.91      125.51     15.19 o 
  -2   2   6      400.32      435.75     24.90 o 
  -1   2   6      429.27      410.05     19.33 o 
   0   2   6      283.23      272.54     14.92 o 
   1   2   6        1.07       11.81     11.81 o 
   2   2   6      550.28      534.48     26.92 o 
   3   2   6      709.82      739.01     29.29 o 
   4   2   6      218.40      267.29     22.07 o 
   5   2   6        1.19        0.00     10.72 o 
   6   2   6       55.04       63.73     15.17 o 
   7   2   6        2.10       19.46     12.44 o 
   8   2   6      132.01      129.46     22.14 o 
   9   2   6      230.88      282.50     24.48 o 
  10   2   6       21.01       14.43     11.84 o 
  11   2   6       14.79       16.73      5.15 o 
  12   2   6       32.84       28.67     12.80 o 
  13   2   6        0.42       13.73     13.73 o 
  14   2   6        6.58        9.86     13.19 o 
 -15   3   6        0.68       11.55     14.01 o 
 -14   3   6       14.15       11.89     15.96 o 
 -13   3   6        1.56       15.96     13.11 o 
 -12   3   6      102.22       79.26     22.87 o 
 -11   3   6        0.32       11.24     11.24 o 
 -10   3   6       26.89       45.38      9.20 o 
  -9   3   6       52.86       80.16     18.38 o 
  -8   3   6      124.78       83.68     20.69 o 
  -7   3   6       28.74       35.92     10.32 o 
  -6   3   6       55.17       91.40     18.56 o 
  -5   3   6       67.15       80.52     16.98 o 
  -4   3   6       16.79       17.70     11.28 o 
  -3   3   6       61.07       44.81     12.04 o 
  -2   3   6       17.17       37.04     10.63 o 
  -1   3   6       27.22       22.10      7.97 o 
   0   3   6       21.38        7.16     10.85 o 
   1   3   6        0.94        3.10     11.55 o 
   2   3   6       10.40       10.48      3.04 o 
   3   3   6        0.63       15.77     15.77 o 
   4   3   6        0.20        3.30     12.45 o 
   5   3   6       50.91       17.37     17.69 o 
   6   3   6       48.91       79.24     17.11 o 
   7   3   6      378.10      346.65     30.10 o 
   8   3   6       34.71       18.61     16.71 o 
   9   3   6        8.29       11.15     11.92 o 
  10   3   6        3.85        3.63     10.52 o 
  11   3   6       10.00       21.16     12.09 o 
  12   3   6        0.52       10.04     10.75 o 
  13   3   6       39.92       37.42     10.71 o 
 -13   4   6        7.31       10.73     11.50 o 
 -12   4   6       16.66       29.79      7.38 o 
 -11   4   6        0.22       16.06     16.06 o 
 -10   4   6        5.48        7.75     10.87 o 
  -9   4   6        6.96        0.00     14.92 o 
  -8   4   6       19.66       30.97     12.12 o 
  -7   4   6       19.02       22.17      6.84 o 
  -6   4   6      249.09      187.20     28.24 o 
  -5   4   6      102.88       96.01     16.55 o 
  -4   4   6        0.70       17.39     17.39 o 
  -3   4   6        7.52        0.00     15.91 o 
  -2   4   6        0.11       23.60     15.11 o 
  -1   4   6       73.09       56.60     15.98 o 
   0   4   6       93.56       68.76     18.27 o 
   1   4   6       15.87       19.56     19.56 o 
   2   4   6        6.38        3.94      9.18 o 
   3   4   6        6.41       11.85     12.69 o 
   4   4   6        4.56        4.29      1.13 o 
   5   4   6       12.06       14.30     14.30 o 
   6   4   6        3.36        3.98     15.05 o 
   7   4   6        1.46        0.12     12.59 o 
   8   4   6       11.16        3.80     14.31 o 
   9   4   6       14.95       21.70     10.76 o 
  10   4   6        4.51        4.18      1.08 o 
  11   4   6        0.00        3.15      7.91 o 
  -9   5   6        2.22        2.41      0.74 o 
  -8   5   6        0.43        3.73     13.97 o 
  -7   5   6       20.36       37.75     13.98 o 
  -6   5   6      176.18      163.93     21.84 o 
  -5   5   6      131.16      121.17     21.71 o 
  -4   5   6       12.84        3.93     16.24 o 
  -3   5   6        5.42        8.11     17.50 o 
  -2   5   6       22.05       16.89     13.88 o 
  -1   5   6        0.44       13.11     14.00 o 
   0   5   6        4.83        1.07      9.74 o 
   1   5   6        6.59       19.66     19.66 o 
   2   5   6       21.34        4.31     13.13 o 
   3   5   6        7.74       29.55     12.87 o 
   4   5   6        1.66        0.14      6.44 o 
   5   5   6        0.13        7.96     12.45 o 
   6   5   6        1.49       19.06      8.84 o 
   7   5   6        0.78        7.16     11.21 o 
 -17   0   7        5.02       13.22     16.03 o 
 -15   0   7       16.45       15.70     15.70 o 
 -13   0   7        0.50        8.64     11.32 o 
 -11   0   7      168.76      166.73     25.91 o 
  -9   0   7       47.60       62.32     15.10 o 
  -7   0   7     1050.53     1037.56     41.24 o 
  -5   0   7     1904.00     1833.43     46.71 o 
  -3   0   7      483.35      438.63     16.09 o 
  -1   0   7     2620.38     2467.95     42.73 o 
   1   0   7        0.07        0.55      7.96 o 
   3   0   7      901.97      887.88     33.67 o 
   5   0   7      712.70      804.33     42.39 o 
   7   0   7      620.41      603.80     39.14 o 
   9   0   7      119.45      132.26     23.59 o 
  11   0   7        3.82        4.51      1.27 o 
  13   0   7       16.28        0.00     16.57 o 
  15   0   7       50.17       54.00     16.21 o 
 -17   1   7        0.16       12.88     13.79 o 
 -16   1   7       35.22       39.75     16.09 o 
 -15   1   7       27.67        4.39     15.46 o 
 -14   1   7       18.17       34.46     11.27 o 
 -13   1   7      284.52      313.10     30.51 o 
 -12   1   7      235.83      248.41     28.57 o 
 -11   1   7      222.53      217.13     22.64 o 
 -10   1   7      144.11      128.18     21.44 o 
  -9   1   7       13.68       29.72      8.33 o 
  -8   1   7      121.99      119.09     13.45 o 
  -7   1   7        3.83        2.33      8.21 o 
  -6   1   7      783.77      869.32     38.57 o 
  -5   1   7     1792.83     1891.23     48.67 o 
  -4   1   7      270.24      280.76     17.67 o 
  -3   1   7       97.15      112.31     12.50 o 
  -2   1   7      368.17      410.47     23.56 o 
  -1   1   7      543.62      538.58     26.43 o 
   0   1   7       10.41       12.64      3.91 o 
   1   1   7     2880.63     2912.92     52.94 o 
   2   1   7      212.55      235.07     17.36 o 
   3   1   7      457.23      441.56     21.58 o 
   4   1   7      203.39      192.26     16.37 o 
   5   1   7      102.01       80.71     15.43 o 
   6   1   7        4.44        4.82      1.19 o 
   7   1   7       21.02        0.00     13.63 o 
   8   1   7       21.35       15.78     15.78 o 
   9   1   7      365.92      422.52     31.07 o 
  10   1   7       24.50       36.25     10.11 o 
  11   1   7        0.04        3.71     14.05 o 
  12   1   7       20.66       15.05     15.36 o 
  13   1   7        0.89        7.42     10.41 o 
  14   1   7        1.49        1.56      0.44 o 
  15   1   7        0.16        6.73      8.81 o 
 -16   2   7        6.97        4.07     10.31 o 
 -15   2   7        0.51        0.04     11.30 o 
 -14   2   7       30.79       28.99     19.00 o 
 -13   2   7      201.23      218.48     26.88 o 
 -12   2   7        4.01        0.00     13.32 o 
 -11   2   7        8.49       11.10     14.89 o 
 -10   2   7       38.91       24.32     15.91 o 
  -9   2   7      159.25      210.53     21.37 o 
  -8   2   7        1.20        2.97      7.58 o 
  -7   2   7       32.37       39.06     10.57 o 
  -6   2   7       33.00       57.74     14.43 o 
  -5   2   7       34.76       35.49     10.33 o 
  -4   2   7       10.78        9.93      3.01 o 
  -3   2   7      116.20       99.35     13.62 o 
  -2   2   7        7.17        4.63     10.18 o 
  -1   2   7      152.88      146.30     14.25 o 
   0   2   7       12.67        0.00     13.63 o 
   1   2   7      533.69      531.85     28.83 o 
   2   2   7     1275.23     1352.89     43.04 o 
   3   2   7      699.48      712.34     32.21 o 
   4   2   7      461.84      465.29     26.16 o 
   5   2   7      158.07      171.52     21.52 o 
   6   2   7        5.49        6.03      1.68 o 
   7   2   7      166.12      138.73     19.61 o 
   8   2   7      599.38      525.65     35.76 o 
   9   2   7        4.03       10.70     12.97 o 
  10   2   7        1.11       10.87     11.60 o 
  11   2   7       68.64       65.00     16.37 o 
  12   2   7        2.63        0.00     10.52 o 
  13   2   7        2.85        6.80      8.89 o 
  14   2   7       10.53        6.34      9.95 o 
 -15   3   7        1.43        7.51     10.53 o 
 -14   3   7       11.78        7.75     12.13 o 
 -13   3   7       14.18        3.91     18.85 o 
 -12   3   7        8.96       11.78     14.26 o 
 -11   3   7       26.67       30.90     16.67 o 
 -10   3   7       23.10       11.33     12.11 o 
  -9   3   7       41.36       25.55     16.75 o 
  -8   3   7      179.03      189.49     22.52 o 
  -7   3   7       40.29       13.44     14.85 o 
  -6   3   7       30.87       41.74     11.23 o 
  -5   3   7       57.20       93.19     16.83 o 
  -4   3   7      112.91      104.34     19.45 o 
  -3   3   7       14.98       15.57      7.25 o 
  -2   3   7       52.77       70.13     14.09 o 
  -1   3   7        5.56        9.67     10.33 o 
   0   3   7        4.16       10.81      9.57 o 
   1   3   7      238.31      248.43     20.87 o 
   2   3   7        3.63        6.31     11.24 o 
   3   3   7       20.17        6.44     14.27 o 
   4   3   7       40.48       40.24     16.22 o 
   5   3   7        1.67       13.97     11.48 o 
   6   3   7        3.63       10.84      9.80 o 
   7   3   7       15.20        7.37     15.90 o 
   8   3   7       66.54       74.22     17.23 o 
   9   3   7        5.79       18.40     17.65 o 
  10   3   7        7.87       25.13     10.94 o 
  11   3   7        0.07       24.16     10.51 o 
  12   3   7       11.23        3.24     10.90 o 
  13   3   7        0.15        8.98      6.29 o 
 -13   4   7       16.40        7.04     11.51 o 
 -12   4   7        0.05       12.07     12.07 o 
 -11   4   7        0.49        7.56     12.44 o 
 -10   4   7        0.40       15.39     10.77 o 
  -9   4   7       17.44       46.50     16.28 o 
  -8   4   7        3.74        7.73     16.68 o 
  -7   4   7       39.50       30.56     18.91 o 
  -6   4   7      452.22      497.49     34.21 o 
  -5   4   7        3.51       16.36     16.36 o 
  -4   4   7      128.30      112.93     22.38 o 
  -3   4   7        0.34       14.76     14.76 o 
  -2   4   7       11.00       13.54     13.54 o 
  -1   4   7       58.70       54.16     17.39 o 
   0   4   7        3.21        0.42      9.56 o 
   1   4   7        0.06        7.94     13.09 o 
   2   4   7        3.37       15.79     16.10 o 
   3   4   7       42.41        3.92     16.31 o 
   4   4   7       27.39        7.92     11.04 o 
   5   4   7        0.01        0.69      9.63 o 
   6   4   7        6.08       11.78     14.27 o 
   7   4   7       30.96       15.37     12.60 o 
   8   4   7       21.43       14.83     12.18 o 
   9   4   7        2.69        3.53     14.56 o 
  10   4   7        0.80       13.15      9.19 o 
  -9   5   7        1.96        3.56     14.70 o 
  -8   5   7        0.02       11.01      9.93 o 
  -7   5   7       92.90       90.53     18.87 o 
  -6   5   7       51.06       87.14     16.98 o 
  -5   5   7        2.28       16.13     16.13 o 
  -4   5   7        7.24       23.49     17.78 o 
  -3   5   7        0.33        0.00     13.87 o 
  -2   5   7       16.86       37.59     11.35 o 
  -1   5   7       24.36       47.08     14.36 o 
   0   5   7        0.91        0.00     12.91 o 
   1   5   7       69.68       68.36     17.43 o 
   2   5   7       25.67       46.14     12.09 o 
   3   5   7       26.50       45.16     11.86 o 
   4   5   7        4.88       23.97     13.70 o 
   5   5   7        0.09       15.43     10.80 o 
   6   5   7        3.02       22.03     10.90 o 
 -16   0   8        2.50        4.56     11.45 o 
 -14   0   8       41.40       13.63     18.24 o 
 -12   0   8     2506.36     2620.21     85.74 o 
 -10   0   8      242.08      224.07     19.86 o 
  -8   0   8      567.25      618.30     43.00 o 
  -6   0   8      139.71      169.32     18.25 o 
  -4   0   8      277.20      246.17     16.27 o 
  -2   0   8      363.74      367.36     19.63 o 
   0   0   8       26.35       21.40     21.40 o 
   2   0   8     4994.37     4817.22     72.01 o 
   4   0   8     1042.51      933.61     36.39 o 
   6   0   8      167.19      123.35     21.58 o 
   8   0   8      265.58      320.73     33.43 o 
  10   0   8        7.63        8.95      2.73 o 
  12   0   8        9.85        0.00     18.28 o 
  14   0   8        0.48       13.42     13.42 o 
 -17   1   8       28.51       12.68     11.48 o 
 -16   1   8        2.74       17.43     14.27 o 
 -15   1   8       68.16       43.62     17.80 o 
 -14   1   8        6.95        6.56      1.98 o 
 -13   1   8       39.80       45.24     18.46 o 
 -12   1   8       20.11       38.90     10.88 o 
 -11   1   8       12.24       10.91     11.65 o 
 -10   1   8      100.78       97.01     18.86 o 
  -9   1   8       99.29       88.83     11.11 o 
  -8   1   8      146.88      140.21     15.96 o 
  -7   1   8        6.17       22.12     11.60 o 
  -6   1   8     1581.97     1632.50     47.94 o 
  -5   1   8        1.21        0.58     12.31 o 
  -4   1   8       35.94       26.03      9.20 o 
  -3   1   8       92.27       86.05     10.88 o 
  -2   1   8      364.20      358.03     20.42 o 
  -1   1   8      670.81      678.39     30.27 o 
   0   1   8       40.31       42.09     12.74 o 
   1   1   8      438.86      396.52     24.91 o 
   2   1   8      214.20      195.84     13.63 o 
   3   1   8      134.32      133.95     14.07 o 
   4   1   8       28.61       37.01      9.42 o 
   5   1   8       34.93       33.71     11.95 o 
   6   1   8       92.71       66.15     13.80 o 
   7   1   8      919.21      932.22     42.21 o 
   8   1   8      481.57      434.54     36.74 o 
   9   1   8        9.14       10.69     12.95 o 
  10   1   8       18.04        3.71     15.26 o 
  11   1   8       30.91        0.00     18.26 o 
  12   1   8       30.73        0.00     14.41 o 
  13   1   8       10.84        3.68     12.90 o 
  14   1   8        0.00       12.99     12.99 o 
  15   1   8        1.23        6.52      8.50 o 
 -16   2   8       43.63       20.03     15.08 o 
 -15   2   8        1.30       16.34     11.43 o 
 -14   2   8        0.02        0.00     14.01 o 
 -13   2   8       26.99       32.12     12.54 o 
 -12   2   8       22.71       31.06     15.39 o 
 -11   2   8        2.71        7.42     13.24 o 
 -10   2   8       67.04       98.18     15.54 o 
  -9   2   8       69.54       42.78     12.82 o 
  -8   2   8        1.81        0.00     12.85 o 
  -7   2   8       22.83       25.58     11.43 o 
  -6   2   8      582.23      620.70     36.81 o 
  -5   2   8     1114.06     1124.74     46.01 o 
  -4   2   8      163.85      164.83     19.27 o 
  -3   2   8       17.37       19.43      9.62 o 
  -2   2   8       73.74       98.24     13.76 o 
  -1   2   8       49.42       31.91     10.47 o 
   0   2   8      109.68      160.17     25.43 o 
   1   2   8      290.34      312.87     27.71 o 
   2   2   8     1340.53     1263.23     45.33 o 
   3   2   8      818.75      901.76     36.71 o 
   4   2   8      130.31      110.43     16.86 o 
   5   2   8      102.19      116.12     14.89 o 
   6   2   8        9.29        0.00     10.91 o 
   7   2   8        5.73        6.77     12.06 o 
   8   2   8       91.39      126.18     17.02 o 
   9   2   8        0.01       10.78     11.53 o 
  10   2   8        9.55        9.81      9.81 o 
  11   2   8       13.08       25.06      9.04 o 
  12   2   8        4.05       20.84      8.46 o 
  13   2   8        4.77       16.50      9.51 o 
  14   2   8        1.34        6.11      8.53 o 
 -15   3   8        0.63        3.69     12.87 o 
 -14   3   8        7.70        7.63      9.99 o 
 -13   3   8        5.34        7.77     12.74 o 
 -12   3   8       13.99       31.12      7.68 o 
 -11   3   8        2.88       19.28     11.11 o 
 -10   3   8       19.83       41.60     10.94 o 
  -9   3   8        2.43        3.68      9.29 o 
  -8   3   8       67.95       49.68     14.08 o 
  -7   3   8       86.81      105.89     15.68 o 
  -6   3   8       21.46       42.83     11.53 o 
  -5   3   8       10.70       12.89     10.55 o 
  -4   3   8        1.74        9.56     13.96 o 
  -3   3   8       63.49       80.73     16.77 o 
  -2   3   8        1.21       19.69      7.94 o 
  -1   3   8        5.67        6.60     11.79 o 
   0   3   8        0.31       13.34      8.44 o 
   1   3   8        6.47       25.84     12.77 o 
   2   3   8       36.68       77.57     15.66 o 
   3   3   8      174.06      141.86     20.53 o 
   4   3   8        1.74        3.41     12.83 o 
   5   3   8       56.40       59.95     11.86 o 
   6   3   8        9.58       18.14      8.43 o 
   7   3   8       46.47       66.31     16.74 o 
   8   3   8        8.62       11.06     13.41 o 
   9   3   8        8.94       21.83     12.49 o 
  10   3   8       12.09       10.59     12.82 o 
  11   3   8        1.04       14.32     14.32 o 
  12   3   8        0.57        3.13     11.81 o 
 -12   4   8        6.51       21.76     10.78 o 
 -11   4   8       15.55        7.49     16.62 o 
 -10   4   8       62.31       65.11     19.51 o 
  -9   4   8        8.16       15.46     10.82 o 
  -8   4   8        0.10       19.31     14.59 o 
  -7   4   8       61.35       60.46     18.20 o 
  -6   4   8       12.02       22.80     14.58 o 
  -5   4   8       54.43       60.66     16.77 o 
  -4   4   8      321.28      355.49     30.40 o 
  -3   4   8        0.10       17.66     17.66 o 
  -2   4   8        8.08       15.90     17.60 o 
  -1   4   8        8.89        4.00     15.68 o 
   0   4   8       38.04       26.23     11.87 o 
   1   4   8        0.05        7.94     13.02 o 
   2   4   8       23.61       35.43     12.60 o 
   3   4   8       15.04       23.55      9.50 o 
   4   4   8        3.58       16.25     16.25 o 
   5   4   8        2.74       19.55     11.30 o 
   6   4   8        7.46       16.21     16.21 o 
   7   4   8       32.58        3.78     15.62 o 
   8   4   8        3.54        3.60     11.03 o 
   9   4   8       14.59       23.86     10.40 o 
  10   4   8        0.88       15.82      9.14 o 
  -8   5   8        0.42       12.42     12.42 o 
  -7   5   8       17.10       29.66     15.96 o 
  -6   5   8       18.43       15.07     16.65 o 
  -5   5   8        4.56       26.74     11.66 o 
  -4   5   8        5.18       19.49     11.26 o 
  -3   5   8        0.01        4.01     15.09 o 
  -2   5   8        6.08       12.28     14.90 o 
  -1   5   8        3.17       20.86     12.03 o 
   0   5   8        4.00        4.10     10.35 o 
   1   5   8        9.47        4.17     14.56 o 
   2   5   8       26.86       44.86     13.71 o 
   3   5   8        9.91        7.97     12.47 o 
   4   5   8        0.00       11.80     11.80 o 
   5   5   8        0.66       13.04     13.04 o 
   6   5   8        9.27       12.60     12.60 o 
 -17   0   9        1.31        8.68     11.39 o 
 -15   0   9        7.78       21.57     21.57 o 
 -13   0   9      889.07      940.63     52.65 o 
 -11   0   9      335.18      291.59     32.91 o 
  -9   0   9      175.69      178.06     34.20 o 
  -7   0   9     1094.86     1090.75     39.48 o 
  -5   0   9      469.46      523.47     32.44 o 
  -3   0   9      462.87      454.82     27.08 o 
  -1   0   9      193.15      188.10     16.55 o 
   1   0   9      248.89      231.69     15.12 o 
   3   0   9      502.53      496.62     34.27 o 
   5   0   9      765.40      743.16     36.46 o 
   7   0   9       52.38       72.26     16.78 o 
   9   0   9        0.61       24.27     24.27 o 
  11   0   9       13.31       43.71     12.20 o 
  13   0   9        8.01       17.58     17.58 o 
 -17   1   9        0.56       12.47     16.70 o 
 -16   1   9        3.96        4.29     16.14 o 
 -15   1   9       24.93       43.18     19.13 o 
 -14   1   9       17.21       25.51     12.66 o 
 -13   1   9      191.79      156.50     25.76 o 
 -12   1   9       57.38       39.20     12.91 o 
 -11   1   9        7.65        3.67     12.35 o 
 -10   1   9       33.14       15.91     15.91 o 
  -9   1   9        0.03        6.28     11.25 o 
  -8   1   9      122.46       97.23     15.24 o 
  -7   1   9       51.65       36.30     12.81 o 
  -6   1   9     2706.91     2621.29     59.99 o 
  -5   1   9       37.84       52.19     11.21 o 
  -4   1   9      165.88      148.80     15.44 o 
  -3   1   9      225.10      205.01     17.68 o 
  -2   1   9     1571.03     1467.81     42.66 o 
  -1   1   9      188.55      216.48     21.15 o 
   0   1   9      484.26      505.09     34.62 o 
   1   1   9     3206.92     3319.48     66.28 o 
   2   1   9      553.59      645.30     30.53 o 
   3   1   9      189.61      223.72     21.44 o 
   4   1   9      117.10      129.68     15.81 o 
   5   1   9        0.00       13.09     13.09 o 
   6   1   9       38.72       60.49     11.98 o 
   7   1   9       10.09       10.78      3.02 o 
   8   1   9       28.78       19.32     19.32 o 
   9   1   9       24.33       28.35      8.73 o 
  10   1   9      265.21      236.04     26.88 o 
  11   1   9       39.53       52.96     18.70 o 
  12   1   9        3.75       11.26     12.00 o 
  13   1   9        0.51        3.61     13.66 o 
  14   1   9        0.17        3.41      8.64 o 
 -16   2   9        2.22        3.93     13.15 o 
 -15   2   9       28.73       12.08     14.64 o 
 -14   2   9        1.02       12.14     14.70 o 
 -13   2   9       42.07       19.95     15.04 o 
 -12   2   9        1.34       16.33     16.33 o 
 -11   2   9        0.76       13.09     13.09 o 
 -10   2   9        9.61       39.17     14.71 o 
  -9   2   9       24.78       16.80     15.06 o 
  -8   2   9      187.76      201.83     17.66 o 
  -7   2   9        8.08       15.58     15.58 o 
  -6   2   9       91.07       83.61     12.62 o 
  -5   2   9      117.26      119.96     16.14 o 
  -4   2   9      446.33      472.16     28.02 o 
  -3   2   9      211.83      223.96     18.58 o 
  -2   2   9      939.80     1035.57     41.85 o 
  -1   2   9        0.02       15.64      9.99 o 
   0   2   9      106.42       99.88     11.17 o 
   1   2   9     1300.41     1371.00     48.25 o 
   2   2   9     1417.85     1457.29     47.88 o 
   3   2   9        8.15        2.74     10.25 o 
   4   2   9        0.00        0.91      9.49 o 
   5   2   9       92.85       95.71     15.13 o 
   6   2   9      116.93       88.45     16.39 o 
   7   2   9       34.93       65.27     13.40 o 
   8   2   9       14.70       14.17     14.46 o 
   9   2   9      443.65      424.75     29.88 o 
  10   2   9       23.49       32.45     13.13 o 
  11   2   9       21.30       28.28     15.25 o 
  12   2   9        6.84       13.60     12.59 o 
  13   2   9        0.04        3.17      9.20 o 
 -15   3   9        4.75       10.99     10.99 o 
 -14   3   9        1.72       11.26     15.10 o 
 -13   3   9        4.32       23.03      9.31 o 
 -12   3   9       10.43       13.26     13.26 o 
 -11   3   9      186.44      173.41     22.59 o 
 -10   3   9       29.68       34.21     13.83 o 
  -9   3   9       80.30       85.45     17.85 o 
  -8   3   9        0.07       16.39     16.39 o 
  -7   3   9       29.45        6.99     17.65 o 
  -6   3   9        0.51        6.77     12.55 o 
  -5   3   9       90.45      103.64     19.63 o 
  -4   3   9      809.68      861.75     44.48 o 
  -3   3   9       43.78       44.96     12.76 o 
  -2   3   9       10.14        6.73     10.55 o 
  -1   3   9       21.57       35.95     10.75 o 
   0   3   9        1.52       33.56     31.80 o 
   1   3   9        0.04        9.96     10.62 o 
   2   3   9      127.92      116.35     18.77 o 
   3   3   9        4.90        6.76     14.61 o 
   4   3   9        0.08        0.56      8.78 o 
   5   3   9       11.58       10.70     11.45 o 
   6   3   9        2.05       10.92     13.26 o 
   7   3   9       59.03       84.59     13.87 o 
   8   3   9        6.62        7.34     13.55 o 
   9   3   9        5.39        0.00     13.74 o 
  10   3   9        0.21       15.46     15.46 o 
  11   3   9        0.39        6.51      8.54 o 
  12   3   9        7.19       27.10      9.64 o 
 -12   4   9        3.89        3.50      1.01 o 
 -11   4   9        3.44        3.74     13.05 o 
 -10   4   9        0.81        7.61     15.11 o 
  -9   4   9       17.04        3.85     13.51 o 
  -8   4   9        3.76       16.05     16.05 o 
  -7   4   9       11.59       34.72     10.45 o 
  -6   4   9        1.17        0.69     11.08 o 
  -5   4   9      205.31      184.18     27.89 o 
  -4   4   9       60.50       58.00     14.08 o 
  -3   4   9       55.99       27.47     16.74 o 
  -2   4   9       33.58       31.81     17.15 o 
  -1   4   9        3.31       14.30     14.30 o 
   0   4   9        6.49        9.10      9.75 o 
   1   4   9        6.81        3.99     13.31 o 
   2   4   9       93.71       58.86     19.59 o 
   3   4   9       66.51       78.09     18.10 o 
   4   4   9       10.90        7.77     13.90 o 
   5   4   9        2.09       27.02     11.75 o 
   6   4   9       10.03       26.52      9.54 o 
   7   4   9        0.38       11.05     14.77 o 
   8   4   9       16.57        3.50     12.28 o 
   9   4   9        0.06        9.86     11.97 o 
  -8   5   9       15.18       32.19     11.46 o 
  -7   5   9       20.51       10.98     11.77 o 
  -6   5   9        3.31       18.60     14.04 o 
  -5   5   9       22.36       26.48     14.71 o 
  -4   5   9        1.11       13.72     13.72 o 
  -3   5   9        0.01        3.94      9.91 o 
  -2   5   9        0.21       11.92     11.92 o 
  -1   5   9       16.89       28.40     10.23 o 
   0   5   9        1.25       18.23     18.23 o 
   1   5   9        1.22       11.95     11.95 o 
   2   5   9        0.86        3.94     13.80 o 
   3   5   9        7.36       15.43     12.64 o 
   4   5   9        1.36       11.20     13.55 o 
   5   5   9        4.16       15.02     15.02 o 
 -16   0  10       68.96       89.89     20.89 o 
 -14   0  10        0.28        9.20     12.88 o 
 -12   0  10        0.13       22.03     16.64 o 
 -10   0  10       18.72       35.77     28.52 o 
  -8   0  10       25.70       16.75     13.87 o 
  -6   0  10      137.13      144.61     18.64 o 
  -4   0  10     2162.24     2111.07     49.30 o 
  -2   0  10       11.45        1.83      8.28 o 
   0   0  10      997.70     1048.07     25.84 o 
   2   0  10      376.63      403.28     26.00 o 
   4   0  10     1467.25     1599.17     52.45 o 
   6   0  10       85.33       99.66     18.97 o 
   8   0  10       95.78       86.09     16.39 o 
  10   0  10       45.47       30.73     18.67 o 
  12   0  10       12.96       15.58     15.58 o 
  14   0  10        6.51       11.26     11.26 o 
 -17   1  10        3.91       20.39     11.75 o 
 -16   1  10        0.00        0.33     10.23 o 
 -15   1  10        1.74       21.45     14.40 o 
 -14   1  10        1.21       17.00     18.34 o 
 -13   1  10       13.85       16.90     16.90 o 
 -12   1  10       34.76       19.87     16.43 o 
 -11   1  10       17.54       14.45     14.45 o 
 -10   1  10      380.58      351.77     29.96 o 
  -9   1  10       81.16      120.58     16.88 o 
  -8   1  10       11.07       11.98     12.26 o 
  -7   1  10        0.76       12.34     12.34 o 
  -6   1  10      202.83      235.89     19.69 o 
  -5   1  10      121.44      140.92     17.62 o 
  -4   1  10       17.44       20.60      8.32 o 
  -3   1  10      322.92      306.83     18.13 o 
  -2   1  10      244.54      221.89     20.14 o 
  -1   1  10       30.08       26.70      9.33 o 
   0   1  10        3.10       23.45     16.56 o 
   1   1  10     1639.56     1600.19     46.87 o 
   2   1  10      327.84      329.49     20.78 o 
   3   1  10       77.05      108.90     16.63 o 
   4   1  10       56.26       61.96     13.73 o 
   5   1  10       15.67       11.76      9.63 o 
   6   1  10      100.76      121.02     21.39 o 
   7   1  10       22.65       16.38     16.38 o 
   8   1  10      170.06      150.94     30.20 o 
   9   1  10       37.40       33.53     16.32 o 
  10   1  10      104.80      117.69     14.77 o 
  11   1  10       30.59       22.76     17.20 o 
  12   1  10        2.33        3.73     13.99 o 
  13   1  10        2.87       21.33     10.55 o 
  14   1  10        6.00       11.13     11.13 o 
 -16   2  10        3.96        3.85      9.69 o 
 -15   2  10        0.08       15.86     11.11 o 
 -14   2  10        0.73        4.03     10.13 o 
 -13   2  10       10.18        7.96     12.45 o 
 -12   2  10        0.00       15.46     15.46 o 
 -11   2  10       11.04       18.91     14.25 o 
 -10   2  10       20.51        7.25     14.32 o 
  -9   2  10       41.89       24.16     10.51 o 
  -8   2  10       14.68       42.41     13.88 o 
  -7   2  10       71.69       98.79     15.30 o 
  -6   2  10      307.71      341.00     25.34 o 
  -5   2  10      206.55      161.75     18.50 o 
  -4   2  10      119.55       91.98     19.42 o 
  -3   2  10      175.34      184.76     20.51 o 
  -2   2  10        3.22       10.25     10.25 o 
  -1   2  10      159.90      181.92     22.67 o 
   0   2  10      120.64      110.74     11.58 o 
   1   2  10      174.03      190.71     20.20 o 
   2   2  10       68.73       49.91     14.99 o 
   3   2  10      243.96      244.76     24.78 o 
   4   2  10      109.60       94.05     18.88 o 
   5   2  10       14.67       28.86     11.64 o 
   6   2  10       79.23       87.59     19.44 o 
   7   2  10        5.15       20.99     14.66 o 
   8   2  10      212.10      247.60     24.99 o 
   9   2  10       67.00       61.50     18.40 o 
  10   2  10       27.20       10.77     14.42 o 
  11   2  10        1.64        6.97     12.88 o 
  12   2  10        5.20        3.33      8.34 o 
  13   2  10        4.63       18.42      9.11 o 
 -15   3  10       11.15        7.05     13.09 o 
 -14   3  10        0.46       18.51     10.68 o 
 -13   3  10        0.01        7.63     10.66 o 
 -12   3  10       40.18       46.36     16.20 o 
 -11   3  10      104.15       77.39     15.32 o 
 -10   3  10        5.04        3.84     15.90 o 
  -9   3  10        2.00       11.28     10.21 o 
  -8   3  10        5.54        7.15      1.98 o 
  -7   3  10       30.34       17.90     12.03 o 
  -6   3  10       12.45       16.21      4.35 o 
  -5   3  10      645.97      667.85     37.05 o 
  -4   3  10      252.97      250.60     25.18 o 
  -3   3  10        0.90       12.97     12.97 o 
  -2   3  10        0.96       27.60     13.69 o 
  -1   3  10        1.78       10.24     10.24 o 
   0   3  10       98.82      113.40     22.30 o 
   1   3  10       14.93        3.42     11.94 o 
   2   3  10      376.83      426.71     34.02 o 
   3   3  10       11.59       13.87     12.85 o 
   4   3  10        5.97       14.66     14.66 o 
   5   3  10      101.26       90.20     17.65 o 
   6   3  10       14.37        3.68     15.60 o 
   7   3  10        0.11       15.19     15.19 o 
   8   3  10       31.67       25.36     12.70 o 
   9   3  10        1.09        3.54      8.19 o 
  10   3  10        5.12       13.45      7.42 o 
  11   3  10        0.00        3.14      9.59 o 
 -12   4  10        0.07        0.59      4.32 o 
 -11   4  10        6.34       36.96     13.68 o 
 -10   4  10        3.16        3.79     16.17 o 
  -9   4  10        4.60       23.14     16.18 o 
  -8   4  10        1.00        7.77     13.85 o 
  -7   4  10       13.09       27.14     11.82 o 
  -6   4  10       58.84       54.14     17.96 o 
  -5   4  10       27.38       15.49     18.35 o 
  -4   4  10       14.78       17.52      5.20 o 
  -3   4  10        1.58       15.71     14.53 o 
  -2   4  10       20.44       47.61     16.65 o 
  -1   4  10        1.24        0.00     15.23 o 
   0   4  10       37.20       33.79     12.63 o 
   1   4  10       36.09       15.72     12.92 o 
   2   4  10       41.99       23.41     18.94 o 
   3   4  10        0.00        7.77     10.86 o 
   4   4  10        7.02       11.54      8.08 o 
   5   4  10        3.52       11.29     11.29 o 
   6   4  10        0.09       11.14     10.04 o 
   7   4  10        0.53       17.90      8.32 o 
   8   4  10        0.11        0.00     11.64 o 
   9   4  10       18.67        9.47     10.12 o 
  -8   5  10        1.48        7.04     13.04 o 
  -7   5  10        0.97       14.48     14.48 o 
  -6   5  10        4.59       12.85     12.84 o 
  -5   5  10        1.03       22.33     11.07 o 
  -4   5  10        2.27        7.55     12.41 o 
  -3   5  10        0.08        7.69     10.07 o 
  -2   5  10        0.39        0.82     14.16 o 
  -1   5  10        0.55        7.88     10.99 o 
   0   5  10        6.84        9.50      9.50 o 
   1   5  10        0.00        0.00      9.41 o 
   2   5  10       16.03        3.79     14.34 o 
   3   5  10        3.51       25.94     12.95 o 
   4   5  10        0.09        7.15      9.38 o 
 -17   0  11        0.25        0.00     17.74 o 
 -15   0  11       13.95       36.76     12.01 o 
 -13   0  11        1.29       16.41     16.41 o 
 -11   0  11      545.38      605.93     51.28 o 
  -9   0  11      412.64      490.95     36.66 o 
  -7   0  11      148.41      162.22     22.48 o 
  -5   0  11       48.22       84.73     19.64 o 
  -3   0  11      126.72      139.96     16.50 o 
  -1   0  11     1231.92     1291.86     42.02 o 
   1   0  11      919.43     1026.05     35.35 o 
   3   0  11     1336.36     1431.04     53.94 o 
   5   0  11      517.29      556.78     37.95 o 
   7   0  11      112.54      169.71     24.05 o 
   9   0  11       24.76       26.41     22.63 o 
  11   0  11        4.88        4.51     19.21 o 
  13   0  11        0.08       17.08      9.47 o 
 -17   1  11       15.21        3.99     11.58 o 
 -16   1  11       20.51        4.16     17.80 o 
 -15   1  11        0.65        0.00     12.64 o 
 -14   1  11        6.34       12.74     13.61 o 
 -13   1  11        1.15        0.13      8.29 o 
 -12   1  11        1.57       20.16     15.19 o 
 -11   1  11      171.61      188.73     27.34 o 
 -10   1  11      159.27      130.78     20.65 o 
  -9   1  11       12.84       13.60      9.53 o 
  -8   1  11       65.84       85.17     13.79 o 
  -7   1  11       67.16       67.38     15.75 o 
  -6   1  11        0.03       13.66      7.93 o 
  -5   1  11       51.78       46.72     13.33 o 
  -4   1  11        0.84       12.59     10.38 o 
  -3   1  11      264.26      307.08     23.89 o 
  -2   1  11      126.80      145.12     18.09 o 
  -1   1  11       32.73       46.33     10.41 o 
   0   1  11       29.54        5.86     12.15 o 
   1   1  11      129.71      120.20     17.75 o 
   2   1  11      834.00      874.71     40.36 o 
   3   1  11        6.54        5.39     10.70 o 
   4   1  11       39.86       37.72     11.32 o 
   5   1  11      108.20       97.04     18.74 o 
   6   1  11       92.42       90.55     18.65 o 
   7   1  11       12.98       14.50     14.50 o 
   8   1  11      136.34      148.25     23.48 o 
   9   1  11      295.93      289.86     29.90 o 
  10   1  11       72.54       72.44     12.62 o 
  11   1  11       15.16       11.40     13.81 o 
  12   1  11       10.85        3.66     10.61 o 
  13   1  11        0.10       13.32     13.32 o 
 -16   2  11        0.74       16.07     16.07 o 
 -15   2  11        0.05       13.40     13.40 o 
 -14   2  11       37.97       32.37      9.25 o 
 -13   2  11        4.92        0.00     13.70 o 
 -12   2  11        1.37       35.44     14.30 o 
 -11   2  11        5.60       13.44     13.44 o 
 -10   2  11      130.30      126.02     17.59 o 
  -9   2  11        5.86       14.21      7.88 o 
  -8   2  11        3.87        6.80     12.09 o 
  -7   2  11       93.57      132.45     18.24 o 
  -6   2  11      117.25      145.77     18.28 o 
  -5   2  11       47.39       33.14     12.50 o 
  -4   2  11       72.40       71.13     12.47 o 
  -3   2  11        5.41       11.70     11.70 o 
  -2   2  11      365.86      401.71     26.56 o 
  -1   2  11        2.42        8.74      7.90 o 
   0   2  11        2.20        4.27      8.74 o 
   1   2  11      344.21      344.33     24.71 o 
   2   2  11      116.39       94.12     15.38 o 
   3   2  11        9.27       27.35     11.04 o 
   4   2  11       26.83       25.41     12.58 o 
   5   2  11        9.73        9.98     12.11 o 
   6   2  11       19.27       17.29     13.03 o 
   7   2  11       57.71       67.73     12.48 o 
   8   2  11       33.77       18.09     13.65 o 
   9   2  11       30.55       39.78     10.44 o 
  10   2  11       50.91       39.01     17.01 o 
  11   2  11        3.38       23.87     10.39 o 
  12   2  11        3.44        0.00      7.78 o 
 -14   3  11        0.03       10.96     13.31 o 
 -13   3  11       52.28       45.39     12.98 o 
 -12   3  11        1.61       11.59     12.36 o 
 -11   3  11        6.39        3.90      6.09 o 
 -10   3  11        0.44       16.48     16.48 o 
  -9   3  11       27.18        3.85     16.27 o 
  -8   3  11       74.70       78.67     16.36 o 
  -7   3  11      111.65      111.87     12.32 o 
  -6   3  11      110.08      100.64     19.13 o 
  -5   3  11      164.83      184.49     25.60 o 
  -4   3  11        1.03       28.20     13.97 o 
  -3   3  11       41.11       28.21     12.56 o 
  -2   3  11       27.46       24.69     13.78 o 
  -1   3  11        2.76       17.61     10.18 o 
   0   3  11        6.43       20.44      9.92 o 
   1   3  11      137.83      146.42     20.72 o 
   2   3  11      191.70      167.86     23.24 o 
   3   3  11      224.31      205.16     23.99 o 
   4   3  11      389.84      390.82     31.34 o 
   5   3  11       14.25       29.17      9.52 o 
   6   3  11        7.01        3.67     15.19 o 
   7   3  11        4.55        0.00     12.50 o 
   8   3  11       10.79       12.28     12.28 o 
   9   3  11       21.39        6.92     11.34 o 
  10   3  11       11.28        6.52     12.07 o 
  11   3  11       14.87        9.05     10.98 o 
 -12   4  11       13.08       10.51      9.49 o 
 -11   4  11        7.12        7.32     12.02 o 
 -10   4  11        7.62       18.89     12.68 o 
  -9   4  11        3.06       11.55     12.35 o 
  -8   4  11        2.85        0.00     13.32 o 
  -7   4  11       39.09       15.53     18.04 o 
  -6   4  11       16.23       38.78     14.37 o 
  -5   4  11       26.91        7.77     15.81 o 
  -4   4  11        1.34       15.61     12.81 o 
  -3   4  11        4.17       15.03     15.03 o 
  -2   4  11        1.23       16.32     16.32 o 
  -1   4  11        0.46        7.90     10.35 o 
   0   4  11        9.22       21.01     15.70 o 
   1   4  11        2.39       15.45     15.45 o 
   2   4  11       16.16       11.59     19.32 o 
   3   4  11        2.63       15.35     10.75 o 
   4   4  11        1.08       11.38     10.29 o 
   5   4  11        3.56        5.22      1.59 o 
   6   4  11        9.16       25.33      6.72 o 
   7   4  11        0.20        3.46      6.42 o 
   8   4  11       27.91       16.32     10.95 o 
  -7   5  11        0.74       10.61     11.35 o 
  -6   5  11        3.35        7.19     11.24 o 
  -5   5  11       28.25       14.55     10.20 o 
  -4   5  11        0.06        0.67      9.31 o 
  -3   5  11        0.12        0.00     11.09 o 
  -2   5  11        0.97       11.32     13.71 o 
  -1   5  11        2.62       11.37      7.97 o 
   0   5  11        1.33        2.94      6.16 o 
   1   5  11        1.69       26.07     11.37 o 
   2   5  11        0.59       10.96     13.27 o 
   3   5  11        3.76        2.80      0.82 o 
 -16   0  12        0.13        0.35      9.74 o 
 -14   0  12       67.54       93.09     16.59 o 
 -12   0  12      515.84      484.44     55.78 o 
 -10   0  12      125.84      121.81     17.41 o 
  -8   0  12       63.58       75.76     21.00 o 
  -6   0  12      243.90      288.24     23.82 o 
  -4   0  12     1346.38     1445.94     52.61 o 
  -2   0  12      226.22      208.44     17.84 o 
   0   0  12      141.92      131.08     51.62 o 
   2   0  12      294.99      281.55     23.68 o 
   4   0  12        3.19       16.56     16.56 o 
   6   0  12        1.59        4.00     15.05 o 
   8   0  12      136.70      136.49     20.17 o 
  10   0  12      150.72      200.11     23.79 o 
  12   0  12       70.22       70.07     20.77 o 
 -17   1  12        0.00       27.55     13.76 o 
 -16   1  12        9.18        8.25     10.82 o 
 -15   1  12        0.00        4.25     14.88 o 
 -14   1  12        0.75        8.53     15.25 o 
 -13   1  12        1.16       16.91     11.84 o 
 -12   1  12       30.77       12.36     21.73 o 
 -11   1  12      441.01      431.52     38.51 o 
 -10   1  12       89.73       94.13     16.08 o 
  -9   1  12        1.57       10.66     12.92 o 
  -8   1  12       58.63       39.98     18.04 o 
  -7   1  12        2.10       12.51     12.74 o 
  -6   1  12       12.72        8.88     10.70 o 
  -5   1  12       71.16       62.08     12.48 o 
  -4   1  12       88.66       87.76     12.78 o 
  -3   1  12      245.22      240.17     22.59 o 
  -2   1  12       21.62       10.41     10.41 o 
  -1   1  12        1.91       12.04     12.04 o 
   0   1  12      221.39      194.77     16.70 o 
   1   1  12       83.27      110.38     18.34 o 
   2   1  12       16.00       18.37      5.55 o 
   3   1  12      118.06      134.89     19.26 o 
   4   1  12       39.33       15.63     14.02 o 
   5   1  12      225.86      196.36     24.76 o 
   6   1  12       49.97       63.47     17.10 o 
   7   1  12       49.54       36.94     17.51 o 
   8   1  12       14.99       45.81     17.31 o 
   9   1  12        0.00        7.78     15.37 o 
  10   1  12        2.96       23.22     11.49 o 
  11   1  12       11.57       15.16     10.59 o 
  12   1  12        1.87       15.00     15.00 o 
  13   1  12        0.02        3.38      7.84 o 
 -16   2  12       12.93        7.40      7.33 o 
 -15   2  12        8.49        0.00     13.28 o 
 -14   2  12       51.46       39.70     11.11 o 
 -13   2  12       23.99       15.63     15.63 o 
 -12   2  12       29.08       19.91     13.33 o 
 -11   2  12        6.84        3.92     13.13 o 
 -10   2  12        1.01        0.00     13.03 o 
  -9   2  12       23.40       14.65     15.80 o 
  -8   2  12       23.20       15.96     15.96 o 
  -7   2  12        0.25       13.54     12.50 o 
  -6   2  12       60.15       35.92     13.50 o 
  -5   2  12        3.91        6.40     10.45 o 
  -4   2  12       10.65       15.65      7.29 o 
  -3   2  12       31.47       37.25     14.10 o 
  -2   2  12       13.83        6.18     13.31 o 
  -1   2  12        0.13       24.51     13.20 o 
   0   2  12       11.89       13.19      8.65 o 
   1   2  12       45.59       48.56     13.42 o 
   2   2  12      416.58      405.37     24.99 o 
   3   2  12       25.85        9.62     13.98 o 
   4   2  12        7.82       13.27     14.69 o 
   5   2  12        7.14        3.42     12.98 o 
   6   2  12      102.27       71.00     19.59 o 
   7   2  12       22.25        3.65     16.23 o 
   8   2  12       18.05       18.20     15.09 o 
   9   2  12       91.67       84.82     16.93 o 
  10   2  12        5.54        3.50     11.71 o 
  11   2  12        1.39        3.31      9.58 o 
  12   2  12        1.76        6.15      9.63 o 
 -14   3  12       13.45        0.00     12.37 o 
 -13   3  12        1.33        3.77     12.64 o 
 -12   3  12       19.87       42.41     15.98 o 
 -11   3  12        0.51        0.00     13.37 o 
 -10   3  12        4.79        7.81     12.19 o 
  -9   3  12        2.78        3.87     13.55 o 
  -8   3  12       28.63       41.95     17.08 o 
  -7   3  12        3.82       14.99     13.88 o 
  -6   3  12      173.76      176.79     22.76 o 
  -5   3  12        1.12       25.49     14.16 o 
  -4   3  12       34.43       39.76     14.95 o 
  -3   3  12      115.21      137.04     18.89 o 
  -2   3  12       25.57       25.17     15.34 o 
  -1   3  12        5.35       10.75     15.64 o 
   0   3  12       11.95       19.52     10.70 o 
   1   3  12        0.42        3.58     13.40 o 
   2   3  12        6.88        3.59     15.20 o 
   3   3  12      409.59      381.72     31.89 o 
   4   3  12       11.40       10.94     11.69 o 
   5   3  12        0.00        7.36     12.07 o 
   6   3  12        1.04        7.35     12.03 o 
   7   3  12       15.01       14.79     14.79 o 
   8   3  12        0.17        7.02      9.85 o 
   9   3  12        9.15       23.50     10.24 o 
  10   3  12       12.35       18.86     10.77 o 
 -11   4  12        7.97       14.48     10.14 o 
 -10   4  12        0.06        7.48      9.82 o 
  -9   4  12        4.44        0.00     11.36 o 
  -8   4  12        4.86        3.86     11.14 o 
  -7   4  12        1.63       11.61     18.21 o 
  -6   4  12        0.15        0.00     13.27 o 
  -5   4  12       29.24       15.51     14.36 o 
  -4   4  12        0.43        7.79     15.84 o 
  -3   4  12       47.29       23.38     16.36 o 
  -2   4  12        2.55        3.89     14.70 o 
  -1   4  12        0.91       12.17     12.17 o 
   0   4  12        6.44        0.00      8.29 o 
   1   4  12       36.37       34.66     14.01 o 
   2   4  12        5.81       16.25     16.25 o 
   3   4  12        8.36       18.90     12.71 o 
   4   4  12       24.34       18.63     14.04 o 
   5   4  12       23.98       18.19     13.71 o 
   6   4  12        0.01        0.05      8.50 o 
   7   4  12        3.86        3.34      9.65 o 
  -6   5  12        7.26       10.49      9.47 o 
  -5   5  12        8.05       10.62     14.22 o 
  -4   5  12        0.03       10.72      9.69 o 
  -3   5  12        1.22        7.21     10.08 o 
  -2   5  12        5.88       10.88      9.82 o 
  -1   5  12       11.61        3.65      9.16 o 
   0   5  12        2.88       29.14     32.45 o 
   1   5  12        0.94        0.01     11.12 o 
   2   5  12        1.90        3.50      8.78 o 
 -17   0  13       14.30       12.21     13.02 o 
 -15   0  13       31.10        4.57     15.93 o 
 -13   0  13      185.80      121.96     33.46 o 
 -11   0  13       19.99        4.53     17.56 o 
  -9   0  13      131.44      105.14     23.40 o 
  -7   0  13      386.16      389.02     27.75 o 
  -5   0  13      452.88      484.04     30.20 o 
  -3   0  13        6.60       15.10     10.56 o 
  -1   0  13       26.70       22.36      9.06 o 
   1   0  13      924.21      998.15     44.40 o 
   3   0  13       31.77       29.74     14.42 o 
   5   0  13       38.82       74.38     15.24 o 
   7   0  13       18.85        8.79     14.37 o 
   9   0  13      195.20      132.98     29.24 o 
  11   0  13      227.69      196.60     30.03 o 
 -16   1  13        3.16       20.47     13.73 o 
 -15   1  13        0.21       12.70     13.57 o 
 -14   1  13        6.28       12.90     15.63 o 
 -13   1  13       24.81       30.00     14.95 o 
 -12   1  13      111.57      168.20     26.67 o 
 -11   1  13       73.76       44.82     19.61 o 
 -10   1  13        3.00        7.85     14.50 o 
  -9   1  13        5.89       18.60     14.02 o 
  -8   1  13       20.37       28.17     12.53 o 
  -7   1  13        3.33        3.34     10.17 o 
  -6   1  13       40.07       15.84     11.98 o 
  -5   1  13       27.65       18.28      9.00 o 
  -4   1  13      210.93      252.05     23.39 o 
  -3   1  13      291.19      326.61     24.83 o 
  -2   1  13        6.81        8.55      2.57 o 
  -1   1  13        8.81        8.62     10.43 o 
   0   1  13      326.78      355.15     20.05 o 
   1   1  13      161.61      160.96     18.88 o 
   2   1  13       47.92       27.19     15.96 o 
   3   1  13        0.01       15.85     10.63 o 
   4   1  13       14.76       23.41      6.18 o 
   5   1  13       37.81       70.57     19.45 o 
   6   1  13       23.53       14.80     17.59 o 
   7   1  13       15.34       15.69      4.92 o 
   8   1  13       14.76       19.06     19.06 o 
   9   1  13       11.99       15.80     12.93 o 
  10   1  13       43.77       74.00     15.21 o 
  11   1  13       14.35       11.29     16.45 o 
  12   1  13        0.22        0.00      6.08 o 
 -15   2  13        0.25       11.49      8.03 o 
 -14   2  13        1.93        3.94     16.37 o 
 -13   2  13       31.69       28.14     15.63 o 
 -12   2  13        7.49        4.04     15.14 o 
 -11   2  13      150.30      162.90     24.42 o 
 -10   2  13       31.28        7.77     17.18 o 
  -9   2  13        2.38        2.34      0.65 o 
  -8   2  13       17.94        3.65     11.13 o 
  -7   2  13      259.04      232.67     27.73 o 
  -6   2  13        3.39       13.70      9.58 o 
  -5   2  13      131.44      130.36     17.64 o 
  -4   2  13        0.31        3.30     10.01 o 
  -3   2  13      286.88      335.36     27.41 o 
  -2   2  13      459.00      458.73     30.67 o 
  -1   2  13      115.73      125.17     16.03 o 
   0   2  13       21.68       39.05     14.40 o 
   1   2  13       13.29       22.53     13.67 o 
   2   2  13      136.28      166.62     19.81 o 
   3   2  13       49.87       63.62     13.03 o 
   4   2  13        4.17       13.00     13.00 o 
   5   2  13       33.01       46.16     13.85 o 
   6   2  13        5.45       12.95     12.95 o 
   7   2  13       54.73       29.33     11.48 o 
   8   2  13       26.63        3.65     15.13 o 
   9   2  13        0.01        7.16     12.75 o 
  10   2  13        0.71       23.99     11.97 o 
  11   2  13        0.69        3.23     12.12 o 
 -14   3  13        3.18        0.00      8.63 o 
 -13   3  13        0.40       22.38     11.09 o 
 -12   3  13        3.34       11.54     10.44 o 
 -11   3  13        0.07        3.90     13.68 o 
 -10   3  13        0.00        3.95     11.35 o 
  -9   3  13       33.19       34.47     10.12 o 
  -8   3  13        3.30       11.59      8.10 o 
  -7   3  13        5.75       22.88     13.07 o 
  -6   3  13       38.81       63.86     15.58 o 
  -5   3  13        0.00        0.00     12.72 o 
  -4   3  13      535.96      442.07     37.37 o 
  -3   3  13       14.95       14.68     12.01 o 
  -2   3  13        2.82       11.44     11.44 o 
  -1   3  13      106.64       68.99     17.80 o 
   0   3  13       35.37       26.20     12.65 o 
   1   3  13        1.95       18.10     10.40 o 
   2   3  13      147.40      155.94     22.57 o 
   3   3  13       63.40       76.64     17.14 o 
   4   3  13       93.81       91.78     19.06 o 
   5   3  13       84.38       55.14     20.44 o 
   6   3  13       15.13       25.50     15.53 o 
   7   3  13        1.23        0.00     12.26 o 
   8   3  13        0.69       12.50     12.50 o 
   9   3  13        1.28       13.00      7.22 o 
 -11   4  13        0.20        7.13     12.72 o 
 -10   4  13       31.63       29.58     13.19 o 
  -9   4  13        0.04       11.37     13.76 o 
  -8   4  13       31.35       11.47     15.38 o 
  -7   4  13        0.01        3.85     15.00 o 
  -6   4  13        0.39        3.87     12.93 o 
  -5   4  13        4.54        7.67     10.04 o 
  -4   4  13       74.44      107.58     20.51 o 
  -3   4  13       35.61       15.39     15.69 o 
  -2   4  13       21.89       15.37     14.24 o 
  -1   4  13       20.34        3.84     12.85 o 
   0   4  13       15.58        2.80     17.13 o 
   1   4  13        0.09        7.55     13.52 o 
   2   4  13       25.35        7.49     13.40 o 
   3   4  13       23.16        3.71     12.97 o 
   4   4  13       24.49        7.25     14.39 o 
   5   4  13        0.32        7.08     11.05 o 
   6   4  13        1.11       10.61     10.61 o 
   7   4  13        3.92       11.41     11.41 o 
  -4   5  13        2.68       13.76      9.62 o 
  -3   5  13        1.61       13.83      9.67 o 
  -2   5  13        2.66        6.93     10.85 o 
  -1   5  13        0.05       13.81      9.65 o 
   0   5  13       11.86        7.86      7.86 o 
 -16   0  14       18.51       20.30      5.68 o 
 -14   0  14       32.00       41.89     21.83 o 
 -12   0  14       24.51       32.81     18.26 o 
 -10   0  14      208.97      255.43     29.87 o 
  -8   0  14       13.58        3.89     13.60 o 
  -6   0  14      231.32      286.24     26.16 o 
  -4   0  14      418.78      428.44     30.06 o 
  -2   0  14       30.16       34.92     12.32 o 
   0   0  14       19.71        5.65     11.01 o 
   2   0  14      147.34      120.24     18.61 o 
   4   0  14       30.84       49.77     14.90 o 
   6   0  14       13.18       21.68     10.07 o 
   8   0  14        4.71       23.00     19.06 o 
  10   0  14      109.24       72.65     21.56 o 
  12   0  14       18.79       41.38     16.90 o 
 -16   1  14        6.22       12.14     10.98 o 
 -15   1  14       16.44       25.36     16.22 o 
 -14   1  14        4.73        4.33     12.49 o 
 -13   1  14       82.26       52.14     19.73 o 
 -12   1  14      162.19      159.15     24.65 o 
 -11   1  14        1.29       12.63     18.36 o 
 -10   1  14       94.04       85.28     21.47 o 
  -9   1  14       17.75       42.80     14.68 o 
  -8   1  14       68.50       74.22     17.27 o 
  -7   1  14       70.98       56.53     21.53 o 
  -6   1  14      140.94      131.93     22.06 o 
  -5   1  14      150.67      189.30     22.13 o 
  -4   1  14       24.31       34.98     18.77 o 
  -3   1  14      265.74      312.55     24.92 o 
  -2   1  14        7.04       18.57      9.17 o 
  -1   1  14       53.75       89.39     17.39 o 
   0   1  14        5.63        8.52     24.81 o 
   1   1  14       79.48       56.85     19.50 o 
   2   1  14       63.25       88.01     13.08 o 
   3   1  14        3.21        6.79     10.66 o 
   4   1  14        0.03        0.00     13.71 o 
   5   1  14       48.74       41.07     18.99 o 
   6   1  14        0.90        3.88      9.77 o 
   7   1  14        8.26        0.00     16.71 o 
   8   1  14       21.38        4.02     15.17 o 
   9   1  14       51.16       16.05     17.77 o 
  10   1  14       40.40       74.47     16.70 o 
  11   1  14        1.21        3.74     16.80 o 
 -15   2  14        5.37       11.36     13.78 o 
 -14   2  14        0.00        7.89     10.31 o 
 -13   2  14        2.66       12.62     12.62 o 
 -12   2  14        9.77        4.05     14.19 o 
 -11   2  14       42.42       28.27     15.73 o 
 -10   2  14        3.56       15.87     11.14 o 
  -9   2  14       16.63       15.52     14.37 o 
  -8   2  14        0.80       11.32     13.72 o 
  -7   2  14        1.07       25.61     12.77 o 
  -6   2  14        0.05       21.40     12.20 o 
  -5   2  14        4.44       20.94     11.95 o 
  -4   2  14      443.68      473.46     34.28 o 
  -3   2  14      149.44      189.98     19.57 o 
  -2   2  14       14.70       13.11     13.11 o 
  -1   2  14        0.35       20.04     11.46 o 
   0   2  14       23.09       25.38      8.09 o 
   1   2  14       31.53       23.56     14.30 o 
   2   2  14       83.39       78.47     15.29 o 
   3   2  14        3.26       24.41     10.64 o 
   4   2  14       61.15       49.92     18.68 o 
   5   2  14        8.76       21.86     12.47 o 
   6   2  14       11.71       17.12     17.12 o 
   7   2  14       10.77        0.00     15.50 o 
   8   2  14        0.12       10.89     11.67 o 
   9   2  14        0.12        0.25      9.55 o 
  10   2  14        0.87       14.74     14.74 o 
  11   2  14        1.66       12.36     10.13 o 
 -13   3  14       12.02       12.89     12.89 o 
 -12   3  14       28.02       34.44     12.28 o 
 -11   3  14        0.84        0.00      9.49 o 
 -10   3  14        7.15       10.57      2.77 o 
  -9   3  14        1.97       15.79     12.96 o 
  -8   3  14        0.37       11.74     10.57 o 
  -7   3  14        8.23       15.28     15.28 o 
  -6   3  14       31.46       68.56     16.00 o 
  -5   3  14      517.44      496.96     37.10 o 
  -4   3  14       92.31       97.00     18.46 o 
  -3   3  14        6.71        7.01      2.24 o 
  -2   3  14        5.48        7.36     14.56 o 
  -1   3  14       78.83       73.33     17.03 o 
   0   3  14       12.62       21.28     18.30 o 
   1   3  14       26.75       21.95     14.02 o 
   2   3  14       10.35       16.64     16.64 o 
   3   3  14       99.04       99.23     19.44 o 
   4   3  14       30.76       47.83     12.89 o 
   5   3  14       17.53        3.66     11.16 o 
   6   3  14       37.17       18.03     12.09 o 
   7   3  14        0.22       12.72     12.72 o 
   8   3  14        6.99       13.35      9.35 o 
   9   3  14        0.47       12.35     12.35 o 
 -10   4  14        0.27        3.64     12.22 o 
  -9   4  14       25.53       29.79      9.72 o 
  -8   4  14        9.35        9.40      2.63 o 
  -7   4  14        3.96       15.18     12.42 o 
  -6   4  14        0.02        7.56     13.55 o 
  -5   4  14        3.58       30.30     11.85 o 
  -4   4  14       10.32       14.74     14.74 o 
  -3   4  14        0.39        0.00     12.94 o 
  -2   4  14        3.63       12.34     12.34 o 
  -1   4  14       20.03       41.21     10.82 o 
   0   4  14        0.11       14.15     20.51 o 
   1   4  14        0.19        0.64      9.69 o 
   2   4  14       38.04       18.27     12.29 o 
   3   4  14       23.95       36.00     11.81 o 
   4   4  14        1.53       14.07      7.77 o 
   5   4  14       10.39        0.00     11.67 o 
   6   4  14        9.20        3.26      9.87 o 
 -15   0  15        8.36       13.36     17.92 o 
 -13   0  15       30.10       34.94     10.43 o 
 -11   0  15        0.70       18.57     10.31 o 
  -9   0  15      107.67      115.40     21.36 o 
  -7   0  15       88.82      100.78     19.71 o 
  -5   0  15       60.83       61.38     24.23 o 
  -3   0  15      860.48      805.98     38.31 o 
  -1   0  15       47.69       76.53     14.58 o 
   1   0  15      162.06      149.08     17.25 o 
   3   0  15      385.04      453.74     33.52 o 
   5   0  15       45.03       42.73     17.45 o 
   7   0  15        1.98        4.59     14.04 o 
   9   0  15       36.44       27.61     15.76 o 
  11   0  15       63.76       29.73     18.10 o 
 -16   1  15        2.37        8.01     13.14 o 
 -15   1  15        8.15       21.08     14.16 o 
 -14   1  15        0.01        0.00     16.68 o 
 -13   1  15        3.07        8.81     19.04 o 
 -12   1  15       16.21        4.40     20.18 o 
 -11   1  15      241.94      203.50     33.88 o 
 -10   1  15       24.38       29.48     16.41 o 
  -9   1  15        1.34       14.56     14.56 o 
  -8   1  15        8.01       15.59     15.94 o 
  -7   1  15       77.06       74.73     20.55 o 
  -6   1  15       19.49       14.37     17.00 o 
  -5   1  15      211.52      213.40     21.31 o 
  -4   1  15       10.98       27.04     10.60 o 
  -3   1  15      214.50      262.63     26.86 o 
  -2   1  15      138.61      144.88     18.97 o 
  -1   1  15       30.58       39.45     11.26 o 
   0   1  15        2.37        4.83      8.29 o 
   1   1  15       32.62       23.71     11.86 o 
   2   1  15       64.02       38.45     16.75 o 
   3   1  15        0.00        7.30     11.38 o 
   4   1  15      162.01      168.85     27.21 o 
   5   1  15        4.65        3.94     14.91 o 
   6   1  15       74.44       72.42     18.31 o 
   7   1  15        1.12       16.71     16.71 o 
   8   1  15        4.62        4.75      1.17 o 
   9   1  15       27.66       33.54     16.59 o 
  10   1  15       33.19       56.74     14.45 o 
  11   1  15        5.20       19.17     12.85 o 
 -15   2  15        0.39        7.46     11.67 o 
 -14   2  15        0.73       15.65     12.84 o 
 -13   2  15       20.82       16.10     13.26 o 
 -12   2  15        0.11        0.00     17.16 o 
 -11   2  15      102.09       73.64     19.84 o 
 -10   2  15       82.98       76.94     17.26 o 
  -9   2  15       89.71       91.42     21.37 o 
  -8   2  15       52.81       27.14     13.57 o 
  -7   2  15        7.36        7.55     11.81 o 
  -6   2  15       94.04       47.92     20.13 o 
  -5   2  15        1.25       11.33     11.33 o 
  -4   2  15      287.82      333.98     29.64 o 
  -3   2  15       12.92        7.05     13.93 o 
  -2   2  15        0.65       13.92     11.43 o 
  -1   2  15      208.41      176.61     23.37 o 
   0   2  15       73.09       45.12     24.25 o 
   1   2  15        0.05        3.48     13.17 o 
   2   2  15       60.95       38.88     16.98 o 
   3   2  15       98.98       86.29     15.10 o 
   4   2  15        9.76        0.00     14.05 o 
   5   2  15        6.56       11.59     11.59 o 
   6   2  15        4.32       18.59      8.65 o 
   7   2  15        0.03        7.39     13.66 o 
   8   2  15        4.96        3.59      9.06 o 
   9   2  15        5.59        5.27      1.67 o 
  10   2  15        1.00        9.63     10.31 o 
 -13   3  15        0.01       16.87     16.87 o 
 -12   3  15        1.80        0.00     14.51 o 
 -11   3  15        0.27        7.79      3.85 o 
 -10   3  15        9.96       16.57     16.57 o 
  -9   3  15       58.77       75.04     15.39 o 
  -8   3  15       23.26       23.54     13.45 o 
  -7   3  15       40.36       23.32     17.59 o 
  -6   3  15        0.00        0.00     11.38 o 
  -5   3  15       32.58       18.94     18.19 o 
  -4   3  15       18.90       18.78     15.55 o 
  -3   3  15       13.21        7.44     16.52 o 
  -2   3  15       15.75       22.22     14.18 o 
  -1   3  15        0.09       11.06     11.85 o 
   0   3  15       18.00        6.17     11.03 o 
   1   3  15       20.37        3.64     15.64 o 
   2   3  15       71.27      106.54     17.63 o 
   3   3  15        5.56        7.36     15.87 o 
   4   3  15       32.86       29.30     14.50 o 
   5   3  15        0.09        0.00     10.78 o 
   6   3  15        0.33        7.06     14.00 o 
   7   3  15        2.15       10.22     10.91 o 
   8   3  15        1.85       16.05     10.77 o 
 -10   4  15        6.09        3.55     10.83 o 
  -9   4  15        9.01        3.63     10.47 o 
  -8   4  15       12.39       11.07     13.41 o 
  -7   4  15       10.10       16.00     16.00 o 
  -6   4  15        1.57        1.71      0.55 o 
  -5   4  15       61.28       55.56     14.90 o 
  -4   4  15       12.57       12.61      3.65 o 
  -3   4  15        2.26        3.68     10.63 o 
  -2   4  15       22.54       29.27     13.07 o 
  -1   4  15       16.93       18.79      5.50 o 
   0   4  15        0.03       15.12      8.23 o 
   1   4  15        0.03        0.00     12.27 o 
   2   4  15        0.84       17.70      8.22 o 
   3   4  15        9.80        6.69      1.95 o 
   4   4  15       17.62       16.89     11.33 o 
   5   4  15       25.40       14.90     14.90 o 
 -16   0  16        4.59       14.58     14.58 o 
 -14   0  16       37.76       36.16     10.66 o 
 -12   0  16       18.90       38.00      9.40 o 
 -10   0  16        2.17       18.27     10.08 o 
  -8   0  16      186.01      194.39     24.42 o 
  -6   0  16      340.26      309.21     25.47 o 
  -4   0  16      174.72      168.73     24.05 o 
  -2   0  16        2.48        2.60      0.80 o 
   0   0  16       22.16       26.23     10.41 o 
   2   0  16      125.96      147.59     23.42 o 
   4   0  16        1.03       25.10     12.40 o 
   6   0  16       57.16       82.01     22.09 o 
   8   0  16       14.87       18.51     17.12 o 
  10   0  16       65.97       65.10     15.76 o 
 -15   1  16        4.30        8.42     13.80 o 
 -14   1  16        0.23       17.83     17.83 o 
 -13   1  16        2.77       12.87     12.87 o 
 -12   1  16        0.09        4.47     15.74 o 
 -11   1  16       51.93       75.69     12.87 o 
 -10   1  16       13.35       26.18     18.32 o 
  -9   1  16        0.44       16.73     16.73 o 
  -8   1  16       17.97        8.18     14.56 o 
  -7   1  16       33.68       51.04     15.32 o 
  -6   1  16       24.83        3.80     16.10 o 
  -5   1  16       66.70       62.25     18.68 o 
  -4   1  16      635.73      682.27     42.76 o 
  -3   1  16      146.59      156.95     27.05 o 
  -2   1  16       49.14       66.18     14.79 o 
  -1   1  16       37.16       31.43     14.02 o 
   0   1  16        0.57        0.16      8.04 o 
   1   1  16      136.97      109.23     23.38 o 
   2   1  16        4.32        3.79     15.60 o 
   3   1  16       66.46       54.97     19.43 o 
   4   1  16       39.25       43.59     12.39 o 
   5   1  16        4.14        4.84      1.06 o 
   6   1  16        0.68       13.55     13.55 o 
   7   1  16        7.85       20.92     20.92 o 
   8   1  16        0.28        0.16      6.77 o 
   9   1  16        6.06       18.37     18.37 o 
  10   1  16        0.02        0.98      4.83 o 
 -14   2  16        3.30        3.90     13.56 o 
 -13   2  16        4.92        4.03     13.48 o 
 -12   2  16       39.07       36.88     16.51 o 
 -11   2  16       43.78       53.64     16.08 o 
 -10   2  16      345.62      316.04     31.32 o 
  -9   2  16        5.61       16.20     14.97 o 
  -8   2  16      142.67      145.02     23.18 o 
  -7   2  16        0.74        7.76     10.85 o 
  -6   2  16        0.03        3.77     13.26 o 
  -5   2  16      129.73       92.75     20.28 o 
  -4   2  16       94.58      113.19     19.96 o 
  -3   2  16      101.26       57.74     23.66 o 
  -2   2  16       57.22       64.38     17.35 o 
  -1   2  16       13.02        7.10     14.10 o 
   0   2  16        8.30       14.37     19.60 o 
   1   2  16      146.07      175.99     20.55 o 
   2   2  16        1.31        3.63     14.14 o 
   3   2  16       19.09       22.10     14.13 o 
   4   2  16       26.62       40.97     14.03 o 
   5   2  16       41.73       59.89     13.85 o 
   6   2  16        0.56       11.66     11.66 o 
   7   2  16        1.76       14.62     10.24 o 
   8   2  16        7.34       24.66      8.90 o 
   9   2  16        0.01       11.89     11.89 o 
 -12   3  16       17.47       18.65     10.78 o 
 -11   3  16       10.73        0.00     11.43 o 
 -10   3  16        0.31        3.92     13.68 o 
  -9   3  16        3.21        0.00     13.45 o 
  -8   3  16        9.35       35.21     14.22 o 
  -7   3  16        0.23       11.61     10.51 o 
  -6   3  16       36.85       11.50     15.40 o 
  -5   3  16       41.45       56.85     17.79 o 
  -4   3  16        0.30        0.00     11.10 o 
  -3   3  16       17.38       11.17     10.04 o 
  -2   3  16       12.71        3.68     15.74 o 
  -1   3  16        0.45        7.36      9.63 o 
   0   3  16        2.00        3.83      8.46 o 
   1   3  16        2.06       16.60     16.60 o 
   2   3  16       33.18       18.29     10.59 o 
   3   3  16       77.99       61.97     13.72 o 
   4   3  16        0.19        7.24      7.13 o 
   5   3  16        0.01       17.75      8.23 o 
   6   3  16        0.01        6.88     10.76 o 
   7   3  16        0.66        6.57     10.24 o 
  -9   4  16        3.61        7.04      9.23 o 
  -8   4  16        2.22        7.15     14.17 o 
  -7   4  16       14.13       10.82     13.07 o 
  -6   4  16       16.38       28.82     12.85 o 
  -5   4  16        0.92        0.60      6.67 o 
  -4   4  16       25.73       35.76     14.58 o 
  -3   4  16        8.29       14.23     11.70 o 
  -2   4  16        1.71       21.22      8.57 o 
  -1   4  16        7.60       14.06     11.55 o 
   0   4  16       14.95        7.83      7.83 o 
   1   4  16        1.33       12.33     12.33 o 
   2   4  16       32.48       17.00     12.81 o 
   3   4  16        5.52       26.58     14.35 o 
 -15   0  17        3.00        8.60     12.02 o 
 -13   0  17        6.66       14.05     15.05 o 
 -11   0  17        0.06        4.76     17.84 o 
  -9   0  17       68.11       53.53     21.66 o 
  -7   0  17      141.07      168.41     27.46 o 
  -5   0  17      386.65      413.63     33.98 o 
  -3   0  17       29.68       50.02      9.06 o 
  -1   0  17       98.88      101.41     18.53 o 
   1   0  17       23.16        3.68     10.55 o 
   3   0  17       45.87       57.45     19.07 o 
   5   0  17        3.43        8.95      4.45 o 
   7   0  17       10.40        4.61     15.53 o 
   9   0  17       45.27       13.22     20.68 o 
 -15   1  17        4.98        0.00     14.33 o 
 -14   1  17       27.98       17.07     17.07 o 
 -13   1  17        4.12        4.52     13.79 o 
 -12   1  17        9.49       18.33     18.68 o 
 -11   1  17      196.90      146.49     29.74 o 
 -10   1  17        6.18        0.00     13.42 o 
  -9   1  17       52.63       79.39     18.53 o 
  -8   1  17       85.32       90.31     20.20 o 
  -7   1  17       29.84       12.43     15.10 o 
  -6   1  17      152.56      143.87     20.53 o 
  -5   1  17       50.08       46.31     17.49 o 
  -4   1  17      130.68      153.79     23.93 o 
  -3   1  17       35.12       51.55     14.55 o 
  -2   1  17      166.16      163.78     21.69 o 
  -1   1  17       28.28       51.42     15.82 o 
   0   1  17        7.92        3.98     10.35 o 
   1   1  17        9.24       11.53     12.32 o 
   2   1  17        2.59       15.47     15.47 o 
   3   1  17       15.09       16.25     16.25 o 
   4   1  17        0.00        4.24     14.22 o 
   5   1  17       16.55        4.34     18.02 o 
   6   1  17        8.27        4.41     13.45 o 
   7   1  17        0.10        8.75     13.76 o 
   8   1  17        1.16        4.29     12.39 o 
   9   1  17        4.40        8.25      8.18 o 
 -14   2  17        0.08       11.44     10.31 o 
 -13   2  17        5.63       35.85     12.78 o 
 -12   2  17       16.73       12.24     14.85 o 
 -11   2  17       26.48        8.26     20.88 o 
 -10   2  17       50.61       37.18     20.63 o 
  -9   2  17        1.87       16.36     18.06 o 
  -8   2  17        0.59        8.03     13.20 o 
  -7   2  17       18.19       15.61     15.61 o 
  -6   2  17        2.11       15.48     15.48 o 
  -5   2  17       44.65       15.15     15.44 o 
  -4   2  17        4.05        0.00     11.03 o 
  -3   2  17      359.58      308.78     29.60 o 
  -2   2  17       33.68       51.03     11.42 o 
  -1   2  17       48.27       29.07     15.71 o 
   0   2  17       27.87       28.67     11.07 o 
   1   2  17       55.62       32.98     14.74 o 
   2   2  17       14.01        7.41     12.14 o 
   3   2  17        6.09       14.77     14.77 o 
   4   2  17       69.45       93.83     15.97 o 
   5   2  17       23.99       22.48     12.83 o 
   6   2  17        0.70       11.07      7.75 o 
   7   2  17        0.00        7.19     11.23 o 
   8   2  17        0.02       13.66      9.55 o 
 -12   3  17        1.41       14.58     11.97 o 
 -11   3  17        0.44        0.00      9.13 o 
 -10   3  17       41.97        7.69     15.71 o 
  -9   3  17        0.79       15.35     15.35 o 
  -8   3  17        0.01       15.09     15.09 o 
  -7   3  17        0.00       23.02     13.17 o 
  -6   3  17       42.42       41.48     12.43 o 
  -5   3  17       23.18       26.27     13.13 o 
  -4   3  17        6.31        3.72     14.49 o 
  -3   3  17        0.07       11.06     14.80 o 
  -2   3  17        2.38        2.01      0.63 o 
  -1   3  17       14.56        7.28     11.40 o 
   0   3  17       15.68       21.18     10.90 o 
   1   3  17        4.55        7.23      9.48 o 
   2   3  17        0.66       14.44     14.72 o 
   3   3  17        1.34        3.59     13.51 o 
   4   3  17       18.76       10.56      9.58 o 
   5   3  17       11.51       20.61      8.33 o 
   6   3  17        0.66       11.78     11.78 o 
  -8   4  17        0.29        9.32      9.32 o 
  -7   4  17        4.89        9.39      9.39 o 
  -6   4  17        0.70        9.41      9.41 o 
  -5   4  17        1.95        9.37      9.37 o 
  -4   4  17        1.31       20.63     13.17 o 
  -3   4  17        0.05        6.83      8.92 o 
  -2   4  17       15.71       30.54      7.13 o 
  -1   4  17        0.11        0.00      9.97 o 
   0   4  17        3.92        4.82      7.28 o 
   1   4  17       16.18       23.06     11.54 o 
   2   4  17        2.20        2.46      0.75 o 
 -14   0  18        1.63       11.63     11.63 o 
 -12   0  18       85.13       52.01     19.59 o 
 -10   0  18        8.37        0.00     13.88 o 
  -8   0  18        7.15        9.96      3.00 o 
  -6   0  18      526.68      535.73     37.24 o 
  -4   0  18       73.20       53.83     18.98 o 
  -2   0  18       57.12       48.92     13.85 o 
   0   0  18       31.28       29.44      9.75 o 
   2   0  18        0.39       20.15      9.37 o 
   4   0  18       14.57        4.40     12.69 o 
   6   0  18        0.45        0.85     16.67 o 
   8   0  18        2.50        4.42     13.56 o 
 -14   1  18        9.43        8.92     13.95 o 
 -13   1  18       46.74       50.99     15.56 o 
 -12   1  18        8.75        9.45     18.72 o 
 -11   1  18       91.77       56.97     23.04 o 
 -10   1  18       63.96       28.17     21.29 o 
  -9   1  18       42.80       82.67     17.62 o 
  -8   1  18      102.53       97.89     21.12 o 
  -7   1  18        9.19       25.73     19.43 o 
  -6   1  18        1.96       16.52     11.55 o 
  -5   1  18        0.47        7.98     12.50 o 
  -4   1  18      170.10      139.99     23.10 o 
  -3   1  18       79.05       64.95     22.54 o 
  -2   1  18      302.88      277.33     30.68 o 
  -1   1  18       70.02       80.22     15.34 o 
   0   1  18        6.05       11.47     11.47 o 
   1   1  18        0.07        3.97     12.16 o 
   2   1  18       36.33       36.94     11.11 o 
   3   1  18        4.40        4.24     19.41 o 
   4   1  18        6.53        8.69     13.55 o 
   5   1  18       17.68        4.38     21.14 o 
   6   1  18        0.09       13.24     14.16 o 
   7   1  18        3.82        4.35     16.38 o 
   8   1  18        0.12        0.00     14.43 o 
 -13   2  18        1.52       16.02     16.02 o 
 -12   2  18       13.09       32.35     16.01 o 
 -11   2  18       61.13       59.25     17.94 o 
 -10   2  18       19.28       28.88     16.10 o 
  -9   2  18       89.60       69.66     19.65 o 
  -8   2  18       32.87       52.50     18.52 o 
  -7   2  18        1.55        3.97     16.43 o 
  -6   2  18        0.45        3.90     15.17 o 
  -5   2  18        1.21       12.80     12.80 o 
  -4   2  18      228.43      180.44     24.15 o 
  -3   2  18      169.44      163.51     23.30 o 
  -2   2  18       71.13       77.45     13.42 o 
  -1   2  18        3.76       11.04     13.34 o 
   0   2  18       39.08       34.65     20.28 o 
   1   2  18       15.73       11.13     14.88 o 
   2   2  18        0.05       15.85     15.85 o 
   3   2  18        3.38        3.74     12.56 o 
   4   2  18       27.23       33.69     12.00 o 
   5   2  18        0.04       11.13     10.06 o 
   6   2  18        1.05       11.02     11.02 o 
   7   2  18        1.81        2.14      0.65 o 
 -11   3  18        2.15       11.22     11.22 o 
 -10   3  18        4.32        7.51     13.40 o 
  -9   3  18       17.46       37.89     10.63 o 
  -8   3  18        0.36       15.17     10.61 o 
  -7   3  18       35.20       56.52     12.10 o 
  -6   3  18        0.66        7.45      9.77 o 
  -5   3  18        0.05        0.00     10.96 o 
  -4   3  18        0.67        0.00      8.84 o 
  -3   3  18       27.13       10.84     11.59 o 
  -2   3  18        0.23       10.77     13.06 o 
  -1   3  18        2.33       25.00     12.50 o 
   0   3  18        1.74        7.12      7.16 o 
   1   3  18        7.05        3.53     10.84 o 
   2   3  18       14.53        0.00     13.50 o 
   3   3  18       49.01       17.39     14.38 o 
   4   3  18        0.00       12.17     12.17 o 
   5   3  18        1.44        9.89     10.57 o 
  -6   4  18        0.00        3.30      8.32 o 
  -5   4  18        7.83        0.00     12.62 o 
  -4   4  18        7.13        6.55     10.73 o 
  -3   4  18       22.45        6.50     10.14 o 
  -2   4  18        5.61        6.46     10.59 o 
  -1   4  18        2.03        8.66      8.66 o 
   0   4  18        4.76        6.21     11.05 o 
 -13   0  19        0.66       17.69     17.69 o 
 -11   0  19       46.38       37.67     18.65 o 
  -9   0  19      330.17      318.36     31.02 o 
  -7   0  19       30.08       16.82     18.61 o 
  -5   0  19      269.60      327.30     25.72 o 
  -3   0  19       23.48       54.87     17.16 o 
  -1   0  19        1.73       13.24     13.24 o 
   1   0  19        0.16       14.93     14.93 o 
   3   0  19        5.12       30.12     15.04 o 
   5   0  19        6.56        4.54     15.14 o 
   7   0  19        4.32       26.59     10.75 o 
 -14   1  19        0.76        4.39     11.11 o 
 -13   1  19        0.36        4.62     10.71 o 
 -12   1  19        6.48        6.41      1.89 o 
 -11   1  19        0.96        9.54     17.03 o 
 -10   1  19        0.87       28.46     11.46 o 
  -9   1  19        6.66        4.63     14.19 o 
  -8   1  19        0.07       17.93     17.93 o 
  -7   1  19       84.80       74.40     18.12 o 
  -6   1  19        0.18       21.12     14.17 o 
  -5   1  19        2.58       16.40     15.20 o 
  -4   1  19        0.28        0.95     12.47 o 
  -3   1  19      297.80      291.02     30.43 o 
  -2   1  19      130.45      109.58     22.95 o 
  -1   1  19      153.99      153.56     25.72 o 
   0   1  19       39.80       51.20     16.03 o 
   1   1  19        2.88       15.40     15.40 o 
   2   1  19        2.32        4.19     14.10 o 
   3   1  19       10.58        0.00     16.52 o 
   4   1  19       30.58       34.98     13.70 o 
   5   1  19        2.90       13.19     14.11 o 
   6   1  19       21.28        4.38     16.42 o 
   7   1  19        4.57        8.52     15.14 o 
   8   1  19        1.96       24.32     13.89 o 
 -13   2  19       14.14       11.49     12.26 o 
 -12   2  19        6.71        0.00     13.60 o 
 -11   2  19        1.59        1.65      0.51 o 
 -10   2  19       54.17       56.31     17.82 o 
  -9   2  19        0.62       16.26     11.40 o 
  -8   2  19        0.00        4.03      9.34 o 
  -7   2  19        2.07        0.00     13.55 o 
  -6   2  19        3.87       15.56     10.89 o 
  -5   2  19        0.06        0.00      9.26 o 
  -4   2  19       12.10        3.76     13.17 o 
  -3   2  19        0.02        7.42     13.29 o 
  -2   2  19        0.83       18.46     15.30 o 
  -1   2  19        4.02        3.67     12.37 o 
   0   2  19       19.19       35.95      9.77 o 
   1   2  19       17.71        3.71     12.94 o 
   2   2  19        0.35       18.57     10.74 o 
   3   2  19        0.91        0.96      0.27 o 
   4   2  19        3.08        3.68     11.25 o 
   5   2  19        1.90        2.41      0.72 o 
   6   2  19       19.12       20.99      8.48 o 
 -10   3  19       14.21        7.23     12.91 o 
  -9   3  19        0.10       16.63     16.63 o 
  -8   3  19       55.46       40.43     12.34 o 
  -7   3  19        2.54       13.80     13.80 o 
  -6   3  19        0.44       14.11     14.11 o 
  -5   3  19        1.46        1.46      0.45 o 
  -4   3  19        9.83       10.86     10.86 o 
  -3   3  19        0.29       21.13     12.10 o 
  -2   3  19        1.54        7.01     10.92 o 
  -1   3  19       12.84        3.47     11.68 o 
   0   3  19       24.14       17.24     17.28 o 
   1   3  19        0.24       12.73     12.73 o 
   2   3  19        0.24        0.00     11.65 o 
   3   3  19        2.19       13.33      7.39 o 
   4   3  19        1.47        6.49      9.07 o 
 -12   0  20        3.40        3.23      0.93 o 
 -10   0  20       23.57       32.43     19.70 o 
  -8   0  20       45.84       17.63     16.37 o 
  -6   0  20        0.23        4.10     10.31 o 
  -4   0  20        2.90       17.59     17.59 o 
  -2   0  20       56.96       30.19     18.69 o 
   0   0  20       94.53       67.59     14.91 o 
   2   0  20       25.85       50.40     14.38 o 
   4   0  20        3.12        4.40     13.44 o 
   6   0  20        1.05       15.04     15.04 o 
 -13   1  20       21.92       22.56     10.49 o 
 -12   1  20        1.39        4.67     13.47 o 
 -11   1  20       30.28       37.86     18.71 o 
 -10   1  20        7.07        9.45     17.53 o 
  -9   1  20       11.13        4.65     17.56 o 
  -8   1  20       20.94        9.06     18.04 o 
  -7   1  20       35.39       61.82     19.04 o 
  -6   1  20       12.54       14.98     14.98 o 
  -5   1  20        9.80        8.33     16.99 o 
  -4   1  20       29.42       16.25     16.60 o 
  -3   1  20       21.00        4.00     15.14 o 
  -2   1  20        7.38        4.01     16.53 o 
  -1   1  20      143.35      100.43     22.99 o 
   0   1  20        1.72       21.72      8.91 o 
   1   1  20        6.38       13.94     13.94 o 
   2   1  20        0.60        0.00     12.56 o 
   3   1  20        7.84       18.34     18.34 o 
   4   1  20        0.32        4.36     16.91 o 
   5   1  20        1.00        8.66     11.35 o 
   6   1  20        5.37       16.96     15.68 o 
 -12   2  20        2.29       11.55     12.35 o 
 -11   2  20        0.29       27.65     12.08 o 
 -10   2  20        0.87       11.97      4.87 o 
  -9   2  20       22.69       43.93     16.52 o 
  -8   2  20        7.01       14.68     14.68 o 
  -7   2  20        7.04        8.83      2.60 o 
  -6   2  20        0.04       14.49     14.49 o 
  -5   2  20        0.00        7.56     12.42 o 
  -4   2  20       17.99        7.47     13.82 o 
  -3   2  20       61.42       63.12     19.48 o 
  -2   2  20       57.37       29.32     14.49 o 
  -1   2  20        2.17        3.67     11.15 o 
   0   2  20        5.62       21.89     21.92 o 
   1   2  20       13.17       14.61     13.54 o 
   2   2  20        0.14        0.00     10.83 o 
   3   2  20        0.60        0.00     10.80 o 
   4   2  20        9.13       12.29     12.29 o 
   5   2  20       26.36       10.43     12.65 o 
  -9   3  20      108.61       77.18     16.67 o 
  -8   3  20        2.35        7.06     12.60 o 
  -7   3  20       20.67       35.15      9.84 o 
  -6   3  20        0.03       11.94     11.94 o 
  -5   3  20        4.94       13.81      9.68 o 
  -4   3  20        1.42       17.12      9.88 o 
  -3   3  20        1.11        6.78     12.10 o 
  -2   3  20        7.16       10.08      9.13 o 
  -1   3  20        0.01        3.33      7.75 o 
   0   3  20        3.66        1.63      7.06 o 
   1   3  20        7.72       16.42      7.61 o 
   2   3  20        2.32        6.47     11.99 o 
 -13   0  21        2.20        0.00     12.67 o 
 -11   0  21       21.05        4.56     21.80 o 
  -9   0  21       37.65       40.51     16.38 o 
  -7   0  21       39.24        8.52     21.13 o 
  -5   0  21       24.22       40.03     13.13 o 
  -3   0  21       60.63       61.80     19.48 o 
  -1   0  21      222.64      179.84     22.88 o 
   1   0  21        2.22        0.00      9.94 o 
   3   0  21        0.28       30.02     13.07 o 
   5   0  21        3.52       12.88      9.02 o 
 -12   1  21        0.00       16.20     16.20 o 
 -11   1  21        0.51       20.04     20.04 o 
 -10   1  21        8.10       18.64     13.06 o 
  -9   1  21        0.00        4.62     11.62 o 
  -8   1  21        1.21       13.59     16.43 o 
  -7   1  21        7.13       17.64     14.47 o 
  -6   1  21        0.86       21.47     14.38 o 
  -5   1  21        4.60       29.29     14.62 o 
  -4   1  21        0.00        4.12     10.35 o 
  -3   1  21        0.88        4.06     11.70 o 
  -2   1  21       63.60       36.29     17.65 o 
  -1   1  21       35.75        8.10     18.83 o 
   0   1  21        0.00        8.52      8.52 o 
   1   1  21        0.63       12.49     13.37 o 
   2   1  21        2.13        8.43      9.33 o 
   3   1  21        1.87       16.33     16.33 o 
   4   1  21        0.24        8.50     11.12 o 
   5   1  21        6.04        8.39      8.27 o 
 -11   2  21       25.96        3.82     17.48 o 
 -10   2  21       17.18       15.49     12.71 o 
  -9   2  21        2.95       16.05     16.05 o 
  -8   2  21       15.20       17.49     17.49 o 
  -7   2  21        7.22        8.13      2.07 o 
  -6   2  21       20.90       15.05     12.35 o 
  -5   2  21        4.08        3.69     13.96 o 
  -4   2  21       11.12       18.29     10.59 o 
  -3   2  21        0.75        0.00     12.40 o 
  -2   2  21        5.13        7.17     13.30 o 
  -1   2  21        5.09        3.58      9.05 o 
   0   2  21        0.30       12.63      7.54 o 
   1   2  21        1.12       10.71     11.44 o 
   2   2  21        0.03        9.62      9.62 o 
   3   2  21        1.58        1.55      0.33 o 
   4   2  21       19.88       23.99      8.64 o 
  -7   3  21        0.01        0.00      9.89 o 
  -6   3  21        0.41       19.90      9.85 o 
  -5   3  21        0.54       13.16     10.79 o 
  -4   3  21        2.18        9.77     13.10 o 
  -3   3  21        0.03        6.47     10.10 o 
  -2   3  21        0.02        0.01      5.49 o 
  -1   3  21        2.62       15.85      7.37 o 
   0   3  21        8.63        8.52      7.85 o 
 -12   0  22       11.92        8.53     15.25 o 
 -10   0  22       27.09        8.89     13.90 o 
  -8   0  22       53.64       78.11     18.20 o 
  -6   0  22       38.30       41.21     15.27 o 
  -4   0  22       58.68       43.35     18.91 o 
  -2   0  22      118.94      117.09     24.13 o 
   0   0  22        3.97        9.61     16.03 o 
   2   0  22        5.17        8.32      8.25 o 
   4   0  22        2.53       12.53     15.23 o 
 -11   1  22        0.05        4.49     16.91 o 
 -10   1  22        0.04       13.62     14.52 o 
  -9   1  22        3.76        4.52      8.37 o 
  -8   1  22        1.73       15.89     15.89 o 
  -7   1  22        3.72       18.31     18.31 o 
  -6   1  22        1.49       14.88     14.88 o 
  -5   1  22       10.38       12.47     16.73 o 
  -4   1  22        1.13       14.60     14.60 o 
  -3   1  22       51.88       24.25     18.33 o 
  -2   1  22       26.73       16.12     16.41 o 
  -1   1  22        8.77       20.19     11.65 o 
   0   1  22       10.87        1.79     12.21 o 
   1   1  22        0.94        0.00     12.21 o 
   2   1  22        0.01        4.15     14.46 o 
   3   1  22        0.12       12.29     12.29 o 
   4   1  22        1.20        0.00     14.04 o 
  -9   2  22        1.01        1.23      0.36 o 
  -8   2  22        0.13        7.43     13.74 o 
  -7   2  22       11.40        7.37     15.02 o 
  -6   2  22       34.03       21.81     16.47 o 
  -5   2  22        3.08       10.75     13.04 o 
  -4   2  22        0.06       11.65     11.65 o 
  -3   2  22        0.21        3.50      8.13 o 
  -2   2  22        2.32        6.97      9.77 o 
  -1   2  22        6.09       13.84     11.37 o 
   0   2  22        0.03        0.75     17.26 o 
   1   2  22        0.79       10.29     11.00 o 
   2   2  22        1.29       12.81     12.81 o 
  -9   0  23       15.17       16.67     16.67 o 
  -7   0  23        0.16       12.33     12.33 o 
  -5   0  23        1.05        1.05      0.27 o 
  -3   0  23       61.83       54.50     19.26 o 
  -1   0  23       29.00       15.68     15.99 o 
   1   0  23       51.88       64.18     20.25 o 
   3   0  23        2.55        4.03     10.15 o 
 -10   1  23        0.62       13.06      9.15 o 
  -9   1  23        0.70        0.00     12.95 o 
  -8   1  23       12.58        4.32     14.50 o 
  -7   1  23        1.27        0.00     12.59 o 
  -6   1  23        5.28       20.82      6.54 o 
  -5   1  23        8.62       24.53     12.13 o 
  -4   1  23       14.74       48.29     15.44 o 
  -3   1  23       33.15       15.94     16.25 o 
  -2   1  23        4.70       14.15     14.15 o 
  -1   1  23        7.46       11.89     12.75 o 
   0   1  23        0.01       12.20     13.94 o 
   1   1  23        5.30        3.99     14.00 o 
   2   1  23        0.08        7.98     11.17 o 
  -7   2  23        7.53        7.01     12.97 o 
  -6   2  23        0.16       14.73     14.73 o 
  -5   2  23        4.45       10.25     14.98 o 
  -4   2  23        0.27       12.09     12.09 o 
  -3   2  23        9.02       20.12      8.13 o 
  -2   2  23        6.78        6.67     10.92 o 
  -1   2  23        1.50       12.66     12.66 o 
   0   2  23        1.71        3.28      7.55 o 
  -8   0  24        7.47        4.07     12.46 o 
  -6   0  24        0.04       19.86     13.31 o 
  -4   0  24        4.28        0.00     11.45 o 
  -2   0  24       72.13       88.00     14.42 o 
   0   0  24       87.06       73.57     13.50 o 
  -8   1  24        0.32        8.28     13.59 o 
  -7   1  24        7.25        8.18      9.03 o 
  -6   1  24        5.47       16.11      8.90 o 
  -5   1  24        2.14        0.00     11.77 o 
  -4   1  24        1.39        3.91      9.87 o 
  -3   1  24        2.35       19.38      8.99 o 
  -2   1  24        7.68        0.00     11.43 o 
  -1   1  24        2.93        0.00     14.73 o 
   0   1  24        5.11       25.10     17.27 o 
  -5   0  25        1.44        1.38      0.43 o 
  -3   0  25       90.95       89.06     16.85 o 
                                                 
